# Supplementary material for: The relationship between education attainment and gout, and the mediating role of modifiable risk factors: a Mendelian randomization study
Source: Front Public Health. 2024 Jan 8;11:1269426. doi: 10.3389/fpubh.2023.1269426 (PMC10800502; doi:10.3389/fpubh.2023.1269426)
Supplement: Supplementary file 2 [file Table_2.XLS]

## Sheet: Sheet1
Details of each cohort in the educational attainment GWAS meta-analysis by Lee et al.
Cohort	Country	N	Mean birth year	Average education
Manchester Studies of Cognitive Ageing	England	1713	1923	6.11
National Longitudinal Study of Adolescent to Adult Health	USA	5690	1979	8.13
Age, Gene/Environment Susceptibility-Reykjavik Study	Iceland	3212	1927	5.4
Avon Longitudinal Study of Parents and Children	England	2877	1959	6.11
Austrian Stroke Prevention Study	Austria	777	1932	6.42
Berlin Aging Study II	Germany	1619	1948	6.71
Cohorte Lausannoise	Switzerland	3269	1950	8.66
Copenhagen Studies on Asthma in Childhood 2000	Germany	318	1966	6.71
Croatia Korčula	Croatia	842	1950	5.45
deCODE genetics	Iceland	46758	1945	5.4
Dortmund Health Study	Germany	953	1949	6.71
Wellcome Trust Diabetes and Inflammation Laboratory	England	2578	1958	6.11
Estonian Genome Center, University	Estonia	36631	1956	6.11
English Longitudinal Study of Ageing	United Kingdom	6065	1940	6.11
Erasmus Rucphen Family Study	Netherlands	2433	1952	6.03
Family Heart Study	USA	3483	1941	8.13
Fenland Study	United Kingdom	8535	1961	6.11
The National FINRISK Study	Finland	1685	1946	3.82
Finnish Twin Cohort	Finland	2418	1945	3.82
Geisinger Health System	USA	14562	1960	8.13
Genetics of Overweight Young Adults	Denmark	1459	1947	5.39
Genetic Regulation of Arterial Pressure in Humans	England	727	1951	6.11
Generation Scotland: Scottish Family Health Study	Scotland	15941	1957	6.11
Health 2000	Finland	797	1949	3.82
Health 2000	Finland	819	1949	3.82
Helsinki Birth Cohort Study	Finland	1617	1941	3.82
Hunter Community Study	Australia	1946	1940	7.87
Heinz Nixdorf Recall Study	Germany	1401	1942	6.71
Heinz Nixdorf Recall Study	Germany	1347	1942	6.71
Heinz Nixdorf Recall Study	Germany	778	1942	6.71
Health and Retirement Study	USA	9963	1940	8.13
Hypergenes	Italy/UK/Belgium	815	1945	5.56
Italian Network of Genetic Isolates - Carlantino	Italy	947	1946	4.04
Italian Network of Genetic Isolates - Friuli Venezia Giulia	Italy	943	1951	4.04
Kooperative Gesundheitsforschung in der Region Augsburg	Germany	2655	1945	6.71
Kooperative Gesundheitsforschung in der Region Augsburg	Germany	2721	1949	6.71
Lothian Birth Cohort 1921	Scotland	515	1921	6.11
Lothian Birth Cohort 1936	Scotland	1003	1936	6.11
The LifeLines Cohort Study	Netherlands	12539	1960	6.03
Minnesota Center for Twin and Family Research	USA	3819	1953	8.13
Molecular Genetics of Schizophrenia	USA	2313	1951	8.13
Mother and Child Cohort of NIPH	Norway	622	1971	7.54
Nijmegen Biomedical Study	Netherlands	1808	1941	6.03
Netherlands Study of Depression and Anxiety	Netherlands	1820	1958	6.03
Northern Finland Birth Cohort 1966	Finland	5297	1966	3.82
EPIC-Norfolk Prospective Population Study	United Kingdom	19193	1936	6.11
Netherlands Twin Register	Netherlands	5246	1958	6.03
Ogliastra Genetic Park	Italy	370	1950	4.04
Ogliastra Genetic Park-Talana	Italy	544	1949	4.04
Orkney Complex Disease Study	Scotland	1828	1952	6.11
Prevention of Renal and Vascular End-stage Disease	Netherlands	3578	1948	6.03
Queensland Institute of Medical Research	Australia	8006	1956	7.87
Rotterdam Study Baseline	Netherlands	6108	1922	6.03
Rotterdam Study Extension of Baseline	Netherlands	1667	1935	6.03
Rotterdam Study Young	Netherlands	3040	1950	6.03
Rush University Medical Center - Memory and Aging Project	USA	887	1921	8.13
Rush University Medical Center - Religious Orders Study	USA	808	1921	8.13
SardiNIA Study of Aging	Italy	5616	1955	4.04
Study of Health in Pomerania	Germany	3556	1945	6.71
Study of Health in Pomerania	Germany	901	1956	6.71
Swedish Twin Registry	Sweden	4832	1951	6.44
Swedish Twin Registry	Sweden	9553	1941	6.44
The Hellenic Study of Interactions between SNPs and Eating in Atherosclerosis Susceptibility	Greece	829	1950	3.8
St Thomas' UK Adult Twin Registry	England	4012	1949	6.11
UK Biobank (Full Release)	United Kingdom	442183	1951	6.11
The UK Household Longitudinal Study	United Kingdom	8094	1954	6.11
Viking Health Study - Shetland	Scotland	1841	1961	6.11
Wisconsin Longitudinal Study	USA	7789	1940	8.13
1958 British Birth Cohort	England	2804	1958	6.11
The Cardiovascular Risk in Young Finns Study	Finland	2029	1969	3.82

## Sheet: EA-Gout
	SNP	effect_allele.exposure	other_allele.exposure	effect_allele.outcome	other_allele.outcome	beta.exposure	beta.outcome	eaf.exposure	eaf.outcome	remove	palindromic	ambiguous	id.outcome	chr	pos	se.outcome	samplesize.outcome	pval.outcome	outcome	originalname.outcome	outcome.deprecated	mr_keep.outcome	data_source.outcome	proxy.outcome	target_snp.outcome	proxy_snp.outcome	target_a1.outcome	target_a2.outcome	proxy_a1.outcome	proxy_a2.outcome	chr.exposure	se.exposure	pos.exposure	pval.exposure	samplesize.exposure	id.exposure	exposure	mr_keep.exposure	pval_origin.exposure	data_source.exposure	action	mr_keep	F
1	rs10073890	G	A	G	A	-0.01262	0.0238	0.7364	0.7813	FALSE	FALSE	FALSE	finn-b-M13_GOUT	5	124288028	0.0307	NA	0.4376	Gout || id:finn-b-M13_GOUT	Gout	Gout || ||	TRUE	igd	NA	NA	NA	NA	NA	NA	NA	5	0.00196	124288028	1.11e-10	766345	ieu-a-1239	Years of schooling || id:ieu-a-1239	TRUE	reported	igd	3	TRUE	41.4578
2	rs1008078	T	C	T	C	-0.01738	-0.0209	0.4099	0.5654	FALSE	FALSE	FALSE	finn-b-M13_GOUT	1	91189731	0.0256	NA	0.4139	Gout || id:finn-b-M13_GOUT	Gout	Gout || ||	TRUE	igd	NA	NA	NA	NA	NA	NA	NA	1	0.00173	91189731	1.2e-23	766345	ieu-a-1239	Years of schooling || id:ieu-a-1239	TRUE	reported	igd	3	TRUE	100.927
3	rs10189857	G	A	G	A	-0.01725	0.0376	0.4184	0.4804	FALSE	FALSE	FALSE	finn-b-M13_GOUT	2	60713235	0.0253	NA	0.1372	Gout || id:finn-b-M13_GOUT	Gout	Gout || ||	TRUE	igd	NA	NA	NA	NA	NA	NA	NA	2	0.00171	60713235	6.7e-24	766345	ieu-a-1239	Years of schooling || id:ieu-a-1239	TRUE	reported	igd	3	TRUE	101.762
4	rs10205801	A	G	A	G	-0.01053	0.04	0.5068	0.5142	FALSE	FALSE	FALSE	finn-b-M13_GOUT	2	233597196	0.0252	NA	0.1124	Gout || id:finn-b-M13_GOUT	Gout	Gout || ||	TRUE	igd	NA	NA	NA	NA	NA	NA	NA	2	0.00171	233597196	7.17e-10	766345	ieu-a-1239	Years of schooling || id:ieu-a-1239	TRUE	reported	igd	3	TRUE	37.9197
5	rs10215082	G	A	G	A	0.01303	0.0512	0.5612	0.4834	FALSE	FALSE	FALSE	finn-b-M13_GOUT	7	92657985	0.0252	NA	0.0426904	Gout || id:finn-b-M13_GOUT	Gout	Gout || ||	TRUE	igd	NA	NA	NA	NA	NA	NA	NA	7	0.00172	92657985	3.33e-14	766345	ieu-a-1239	Years of schooling || id:ieu-a-1239	TRUE	reported	igd	3	TRUE	57.3894
6	rs10240905	C	T	C	T	0.01167	-0.0225	0.6684	0.7021	FALSE	FALSE	FALSE	finn-b-M13_GOUT	7	32263069	0.0276	NA	0.4135	Gout || id:finn-b-M13_GOUT	Gout	Gout || ||	TRUE	igd	NA	NA	NA	NA	NA	NA	NA	7	0.00177	32263069	3.79e-11	766345	ieu-a-1239	Years of schooling || id:ieu-a-1239	TRUE	reported	igd	3	TRUE	43.4706
7	rs10456918	C	A	C	A	0.01485	-0.0985	0.182	0.1361	FALSE	FALSE	FALSE	finn-b-M13_GOUT	6	119233480	0.037	NA	0.00778108	Gout || id:finn-b-M13_GOUT	Gout	Gout || ||	TRUE	igd	NA	NA	NA	NA	NA	NA	NA	6	0.00224	119233480	3.67e-11	766345	ieu-a-1239	Years of schooling || id:ieu-a-1239	TRUE	reported	igd	3	TRUE	43.9498
8	rs10460095	A	G	A	G	-0.01066	-0.0375	0.5867	0.5379	FALSE	FALSE	FALSE	finn-b-M13_GOUT	18	22624708	0.0253	NA	0.1376	Gout || id:finn-b-M13_GOUT	Gout	Gout || ||	TRUE	igd	NA	NA	NA	NA	NA	NA	NA	18	0.00171	22624708	4.87e-10	766345	ieu-a-1239	Years of schooling || id:ieu-a-1239	TRUE	reported	igd	3	TRUE	38.8617
9	rs1051474	C	T	C	T	0.01301	0.0032	0.2738	0.3011	FALSE	FALSE	FALSE	finn-b-M13_GOUT	9	111881856	0.0274	NA	0.9058	Gout || id:finn-b-M13_GOUT	Gout	Gout || ||	TRUE	igd	NA	NA	NA	NA	NA	NA	NA	9	0.00188	111881856	4.86e-12	766345	ieu-a-1239	Years of schooling || id:ieu-a-1239	TRUE	reported	igd	3	TRUE	47.8893
10	rs10765775	A	G	A	G	0.01488	0.0152	0.3963	0.2712	FALSE	FALSE	FALSE	finn-b-M13_GOUT	11	95656362	0.0285	NA	0.593	Gout || id:finn-b-M13_GOUT	Gout	Gout || ||	TRUE	igd	NA	NA	NA	NA	NA	NA	NA	11	0.00176	95656362	2.62e-17	766345	ieu-a-1239	Years of schooling || id:ieu-a-1239	TRUE	reported	igd	3	TRUE	71.4793
11	rs10797055	G	A	G	A	0.00986	-0.0385	0.5102	0.4799	FALSE	FALSE	FALSE	finn-b-M13_GOUT	1	159906849	0.0252	NA	0.1265	Gout || id:finn-b-M13_GOUT	Gout	Gout || ||	TRUE	igd	NA	NA	NA	NA	NA	NA	NA	1	0.00172	159906849	1.04e-08	766345	ieu-a-1239	Years of schooling || id:ieu-a-1239	TRUE	reported	igd	3	TRUE	32.8622
12	rs10798418	T	C	T	C	-0.00957	0.0065	0.466	0.3953	FALSE	FALSE	FALSE	finn-b-M13_GOUT	1	175839834	0.0259	NA	0.8013	Gout || id:finn-b-M13_GOUT	Gout	Gout || ||	TRUE	igd	NA	NA	NA	NA	NA	NA	NA	1	0.00173	175839834	3.29e-08	766345	ieu-a-1239	Years of schooling || id:ieu-a-1239	TRUE	reported	igd	3	TRUE	30.6007
13	rs10856785	T	C	T	C	-0.01132	0.0085	0.7296	0.7071	FALSE	FALSE	FALSE	finn-b-M13_GOUT	2	16650175	0.0276	NA	0.756901	Gout || id:finn-b-M13_GOUT	Gout	Gout || ||	TRUE	igd	NA	NA	NA	NA	NA	NA	NA	2	0.00192	16650175	3.83e-09	766345	ieu-a-1239	Years of schooling || id:ieu-a-1239	TRUE	reported	igd	3	TRUE	34.7609
14	rs10887801	T	G	T	G	0.01087	0.0299	0.4371	0.4717	FALSE	FALSE	FALSE	finn-b-M13_GOUT	10	90079714	0.0252	NA	0.2351	Gout || id:finn-b-M13_GOUT	Gout	Gout || ||	TRUE	igd	NA	NA	NA	NA	NA	NA	NA	10	0.00171	90079714	2.27e-10	766345	ieu-a-1239	Years of schooling || id:ieu-a-1239	TRUE	reported	igd	3	TRUE	40.408
15	rs10940921	G	T	G	T	-0.01089	-0.0366	0.5697	0.5362	FALSE	FALSE	FALSE	finn-b-M13_GOUT	5	30808645	0.0253	NA	0.1478	Gout || id:finn-b-M13_GOUT	Gout	Gout || ||	TRUE	igd	NA	NA	NA	NA	NA	NA	NA	5	0.00177	30808645	7e-10	766345	ieu-a-1239	Years of schooling || id:ieu-a-1239	TRUE	reported	igd	3	TRUE	37.8538
16	rs10994777	A	G	A	G	0.0146	0.0213	0.1395	0.1152	FALSE	FALSE	FALSE	finn-b-M13_GOUT	10	63233988	0.0394	NA	0.5876	Gout || id:finn-b-M13_GOUT	Gout	Gout || ||	TRUE	igd	NA	NA	NA	NA	NA	NA	NA	10	0.00232	63233988	3.36e-10	766345	ieu-a-1239	Years of schooling || id:ieu-a-1239	TRUE	reported	igd	3	TRUE	39.6032
17	rs11023749	A	G	A	G	0.01132	0.0144	0.6701	0.6505	FALSE	FALSE	FALSE	finn-b-M13_GOUT	11	15889272	0.0264	NA	0.584201	Gout || id:finn-b-M13_GOUT	Gout	Gout || ||	TRUE	igd	NA	NA	NA	NA	NA	NA	NA	11	0.0018	15889272	2.96e-10	766345	ieu-a-1239	Years of schooling || id:ieu-a-1239	TRUE	reported	igd	3	TRUE	39.5501
18	rs1105307	A	G	A	G	-0.01173	-0.0204	0.2449	0.2674	FALSE	FALSE	FALSE	finn-b-M13_GOUT	9	72050670	0.0285	NA	0.4754	Gout || id:finn-b-M13_GOUT	Gout	Gout || ||	TRUE	igd	TRUE	rs1105307	rs9775451	A	G	T	C	9	0.00195	72046040	1.67e-09	766345	ieu-a-1239	Years of schooling || id:ieu-a-1239	TRUE	reported	igd	3	TRUE	36.1849
19	rs1106090	A	G	A	G	0.01173	0.0206	0.6259	0.5588	FALSE	FALSE	FALSE	finn-b-M13_GOUT	2	58068741	0.0255	NA	0.4186	Gout || id:finn-b-M13_GOUT	Gout	Gout || ||	TRUE	igd	NA	NA	NA	NA	NA	NA	NA	2	0.00175	58068741	2.09e-11	766345	ieu-a-1239	Years of schooling || id:ieu-a-1239	TRUE	reported	igd	3	TRUE	44.9283
20	rs11081529	C	T	C	T	-0.01311	-0.0457	0.2568	0.324	FALSE	FALSE	FALSE	finn-b-M13_GOUT	18	75902735	0.027	NA	0.0898401	Gout || id:finn-b-M13_GOUT	Gout	Gout || ||	TRUE	igd	NA	NA	NA	NA	NA	NA	NA	18	0.00186	75902735	1.82e-12	766345	ieu-a-1239	Years of schooling || id:ieu-a-1239	TRUE	reported	igd	3	TRUE	49.6798
21	rs11123818	A	G	A	G	0.02081	-0.0154	0.3946	0.4007	FALSE	FALSE	FALSE	finn-b-M13_GOUT	2	100867308	0.0259	NA	0.552199	Gout || id:finn-b-M13_GOUT	Gout	Gout || ||	TRUE	igd	NA	NA	NA	NA	NA	NA	NA	2	0.00175	100867308	1.72e-32	766345	ieu-a-1239	Years of schooling || id:ieu-a-1239	TRUE	reported	igd	3	TRUE	141.406
22	rs111821073	T	C	T	C	0.01385	-0.0224	0.1633	0.1314	FALSE	FALSE	FALSE	finn-b-M13_GOUT	9	99084793	0.0374	NA	0.5499	Gout || id:finn-b-M13_GOUT	Gout	Gout || ||	TRUE	igd	NA	NA	NA	NA	NA	NA	NA	9	0.00237	99084793	4.85e-09	766345	ieu-a-1239	Years of schooling || id:ieu-a-1239	TRUE	reported	igd	3	TRUE	34.151
23	rs112687095	A	G	A	G	0.01325	0.0015	0.165	0.07138	FALSE	FALSE	FALSE	finn-b-M13_GOUT	4	1777045	0.0492	NA	0.9752	Gout || id:finn-b-M13_GOUT	Gout	Gout || ||	TRUE	igd	NA	NA	NA	NA	NA	NA	NA	4	0.00238	1777045	2.42e-08	766345	ieu-a-1239	Years of schooling || id:ieu-a-1239	TRUE	reported	igd	3	TRUE	30.994
24	rs113182709	A	G	A	G	0.03225	0.1183	0.02381	0.01202	FALSE	FALSE	FALSE	finn-b-M13_GOUT	8	143297485	0.116	NA	0.3081	Gout || id:finn-b-M13_GOUT	Gout	Gout || ||	TRUE	igd	NA	NA	NA	NA	NA	NA	NA	8	0.00567	143297485	1.29e-08	766345	ieu-a-1239	Years of schooling || id:ieu-a-1239	TRUE	reported	igd	3	TRUE	32.3514
25	rs113520408	A	G	A	G	0.01304	0.028	0.2857	0.2194	FALSE	FALSE	FALSE	finn-b-M13_GOUT	7	128402782	0.0305	NA	0.3576	Gout || id:finn-b-M13_GOUT	Gout	Gout || ||	TRUE	igd	NA	NA	NA	NA	NA	NA	NA	7	0.00192	128402782	1.02e-11	766345	ieu-a-1239	Years of schooling || id:ieu-a-1239	TRUE	reported	igd	3	TRUE	46.1267
26	rs113615161	T	C	T	C	-0.01472	0.0556	0.1395	0.114	FALSE	FALSE	FALSE	finn-b-M13_GOUT	7	114519339	0.0398	NA	0.1616	Gout || id:finn-b-M13_GOUT	Gout	Gout || ||	TRUE	igd	NA	NA	NA	NA	NA	NA	NA	7	0.0025	114519339	3.97e-09	766345	ieu-a-1239	Years of schooling || id:ieu-a-1239	TRUE	reported	igd	3	TRUE	34.6685
27	rs1143770	T	C	T	C	0.01136	-0.0631	0.5918	0.6736	FALSE	FALSE	FALSE	finn-b-M13_GOUT	11	122017598	0.0269	NA	0.0189898	Gout || id:finn-b-M13_GOUT	Gout	Gout || ||	TRUE	igd	NA	NA	NA	NA	NA	NA	NA	11	0.00172	122017598	4.31e-11	766345	ieu-a-1239	Years of schooling || id:ieu-a-1239	TRUE	reported	igd	3	TRUE	43.6214
28	rs115454970	T	G	T	G	-0.01185	-0.0007	0.3044	0.2777	FALSE	FALSE	FALSE	finn-b-M13_GOUT	4	67096904	0.0283	NA	0.981	Gout || id:finn-b-M13_GOUT	Gout	Gout || ||	TRUE	igd	TRUE	rs115454970	rs4860734	T	G	A	G	4	0.00199	67091953	2.76e-09	766345	ieu-a-1239	Years of schooling || id:ieu-a-1239	TRUE	reported	igd	3	TRUE	35.4593
29	rs11601122	G	A	G	A	-0.01947	0.0082	0.1497	0.2528	FALSE	FALSE	FALSE	finn-b-M13_GOUT	11	72362718	0.0293	NA	0.7799	Gout || id:finn-b-M13_GOUT	Gout	Gout || ||	TRUE	igd	NA	NA	NA	NA	NA	NA	NA	11	0.0023	72362718	2.24e-17	766345	ieu-a-1239	Years of schooling || id:ieu-a-1239	TRUE	reported	igd	3	TRUE	71.6599
30	rs11620355	A	G	A	G	0.01756	0.0326	0.1156	0.07518	FALSE	FALSE	FALSE	finn-b-M13_GOUT	13	92044587	0.048	NA	0.4966	Gout || id:finn-b-M13_GOUT	Gout	Gout || ||	TRUE	igd	NA	NA	NA	NA	NA	NA	NA	13	0.003	92044587	4.77e-09	766345	ieu-a-1239	Years of schooling || id:ieu-a-1239	TRUE	reported	igd	3	TRUE	34.2615
31	rs11627087	G	A	G	A	-0.01788	-0.0321	0.08503	0.04969	FALSE	FALSE	FALSE	finn-b-M13_GOUT	14	57300708	0.0587	NA	0.5847	Gout || id:finn-b-M13_GOUT	Gout	Gout || ||	TRUE	igd	NA	NA	NA	NA	NA	NA	NA	14	0.00325	57300708	3.71e-08	766345	ieu-a-1239	Years of schooling || id:ieu-a-1239	TRUE	reported	igd	3	TRUE	30.2669
32	rs11635092	A	G	A	G	-0.01231	-0.0018	0.3639	0.2647	FALSE	FALSE	FALSE	finn-b-M13_GOUT	15	27234553	0.0287	NA	0.9492	Gout || id:finn-b-M13_GOUT	Gout	Gout || ||	TRUE	igd	NA	NA	NA	NA	NA	NA	NA	15	0.00177	27234553	3.89e-12	766345	ieu-a-1239	Years of schooling || id:ieu-a-1239	TRUE	reported	igd	3	TRUE	48.3693
33	rs11663602	A	C	A	C	-0.01213	0.0269	0.2568	0.3493	FALSE	FALSE	FALSE	finn-b-M13_GOUT	18	77578191	0.0266	NA	0.3104	Gout || id:finn-b-M13_GOUT	Gout	Gout || ||	TRUE	igd	NA	NA	NA	NA	NA	NA	NA	18	0.0019	77578191	1.64e-10	766345	ieu-a-1239	Years of schooling || id:ieu-a-1239	TRUE	reported	igd	3	TRUE	40.7581
34	rs11678980	A	G	A	G	-0.01744	0.0355	0.4456	0.398	FALSE	FALSE	FALSE	finn-b-M13_GOUT	2	162101261	0.0261	NA	0.1737	Gout || id:finn-b-M13_GOUT	Gout	Gout || ||	TRUE	igd	NA	NA	NA	NA	NA	NA	NA	2	0.00172	162101261	4.29e-24	766345	ieu-a-1239	Years of schooling || id:ieu-a-1239	TRUE	reported	igd	3	TRUE	102.81
35	rs11681861	G	T	G	T	-0.01435	-0.0108	0.1565	0.09656	FALSE	FALSE	FALSE	finn-b-M13_GOUT	2	29633087	0.0429	NA	0.8006	Gout || id:finn-b-M13_GOUT	Gout	Gout || ||	TRUE	igd	NA	NA	NA	NA	NA	NA	NA	2	0.00259	29633087	2.88e-08	766345	ieu-a-1239	Years of schooling || id:ieu-a-1239	TRUE	reported	igd	3	TRUE	30.6976
36	rs11694904	T	C	T	C	0.01215	0.0157	0.3384	0.2194	FALSE	FALSE	FALSE	finn-b-M13_GOUT	2	180925445	0.0305	NA	0.606599	Gout || id:finn-b-M13_GOUT	Gout	Gout || ||	TRUE	igd	NA	NA	NA	NA	NA	NA	NA	2	0.00185	180925445	4.78e-11	766345	ieu-a-1239	Years of schooling || id:ieu-a-1239	TRUE	reported	igd	3	TRUE	43.1329
37	rs11732657	A	G	A	G	-0.01274	0.0302	0.7007	0.7707	FALSE	FALSE	FALSE	finn-b-M13_GOUT	4	172427073	0.0301	NA	0.3158	Gout || id:finn-b-M13_GOUT	Gout	Gout || ||	TRUE	igd	NA	NA	NA	NA	NA	NA	NA	4	0.00197	172427073	9.54e-11	766345	ieu-a-1239	Years of schooling || id:ieu-a-1239	TRUE	reported	igd	3	TRUE	41.8222
38	rs117468730	A	G	A	G	-0.03521	0.0576	0.0119	0.01657	FALSE	FALSE	FALSE	finn-b-M13_GOUT	16	10205467	0.1009	NA	0.5683	Gout || id:finn-b-M13_GOUT	Gout	Gout || ||	TRUE	igd	NA	NA	NA	NA	NA	NA	NA	16	0.00597	10205467	3.79e-09	766345	ieu-a-1239	Years of schooling || id:ieu-a-1239	TRUE	reported	igd	3	TRUE	34.7843
39	rs11752914	C	T	C	T	-0.01208	-0.0362	0.1973	0.1634	FALSE	FALSE	FALSE	finn-b-M13_GOUT	6	155910988	0.0342	NA	0.2897	Gout || id:finn-b-M13_GOUT	Gout	Gout || ||	TRUE	igd	NA	NA	NA	NA	NA	NA	NA	6	0.00216	155910988	2.13e-08	766345	ieu-a-1239	Years of schooling || id:ieu-a-1239	TRUE	reported	igd	3	TRUE	31.2771
40	rs11772580	T	G	T	G	-0.01199	0.0421	0.2534	0.2492	FALSE	FALSE	FALSE	finn-b-M13_GOUT	7	100101648	0.0292	NA	0.1496	Gout || id:finn-b-M13_GOUT	Gout	Gout || ||	TRUE	igd	NA	NA	NA	NA	NA	NA	NA	7	0.00201	100101648	2.57e-09	766345	ieu-a-1239	Years of schooling || id:ieu-a-1239	TRUE	reported	igd	3	TRUE	35.5833
41	rs11871429	G	A	G	A	-0.01425	-0.0007	0.2041	0.2382	FALSE	FALSE	FALSE	finn-b-M13_GOUT	17	42920929	0.0295	NA	0.9807	Gout || id:finn-b-M13_GOUT	Gout	Gout || ||	TRUE	igd	NA	NA	NA	NA	NA	NA	NA	17	0.00202	42920929	1.92e-12	766345	ieu-a-1239	Years of schooling || id:ieu-a-1239	TRUE	reported	igd	3	TRUE	49.7653
42	rs12028010	C	T	C	T	-0.01696	0.0102	0.2228	0.2245	FALSE	FALSE	FALSE	finn-b-M13_GOUT	1	41764471	0.0302	NA	0.7357	Gout || id:finn-b-M13_GOUT	Gout	Gout || ||	TRUE	igd	NA	NA	NA	NA	NA	NA	NA	1	0.00202	41764471	4.51e-17	766345	ieu-a-1239	Years of schooling || id:ieu-a-1239	TRUE	reported	igd	3	TRUE	70.4935
43	rs12375949	C	T	C	T	0.01447	-0.0253	0.5697	0.5945	FALSE	FALSE	FALSE	finn-b-M13_GOUT	9	124617900	0.0257	NA	0.3258	Gout || id:finn-b-M13_GOUT	Gout	Gout || ||	TRUE	igd	NA	NA	NA	NA	NA	NA	NA	9	0.00172	124617900	3.31e-17	766345	ieu-a-1239	Years of schooling || id:ieu-a-1239	TRUE	reported	igd	3	TRUE	70.775
44	rs12468040	G	T	G	T	-0.01432	-0.0125	0.6037	0.5688	FALSE	FALSE	FALSE	finn-b-M13_GOUT	2	44854981	0.0254	NA	0.6236	Gout || id:finn-b-M13_GOUT	Gout	Gout || ||	TRUE	igd	NA	NA	NA	NA	NA	NA	NA	2	0.00175	44854981	2.46e-16	766345	ieu-a-1239	Years of schooling || id:ieu-a-1239	TRUE	reported	igd	3	TRUE	66.9592
45	rs12503522	T	C	T	C	-0.01125	0.0147	0.2483	0.3035	FALSE	FALSE	FALSE	finn-b-M13_GOUT	4	94543233	0.0276	NA	0.5946	Gout || id:finn-b-M13_GOUT	Gout	Gout || ||	TRUE	igd	NA	NA	NA	NA	NA	NA	NA	4	0.00188	94543233	2.24e-09	766345	ieu-a-1239	Years of schooling || id:ieu-a-1239	TRUE	reported	igd	3	TRUE	35.8088
46	rs12519073	T	C	T	C	-0.01221	-0.0846	0.2381	0.2166	FALSE	FALSE	FALSE	finn-b-M13_GOUT	5	136776762	0.0305	NA	0.005582	Gout || id:finn-b-M13_GOUT	Gout	Gout || ||	TRUE	igd	NA	NA	NA	NA	NA	NA	NA	5	0.00202	136776762	1.6e-09	766345	ieu-a-1239	Years of schooling || id:ieu-a-1239	TRUE	reported	igd	3	TRUE	36.5366
47	rs12574281	C	A	C	A	0.01077	-0.019	0.3997	0.3448	FALSE	FALSE	FALSE	finn-b-M13_GOUT	11	131205421	0.0266	NA	0.476	Gout || id:finn-b-M13_GOUT	Gout	Gout || ||	TRUE	igd	NA	NA	NA	NA	NA	NA	NA	11	0.00176	131205421	8.85e-10	766345	ieu-a-1239	Years of schooling || id:ieu-a-1239	TRUE	reported	igd	3	TRUE	37.4461
48	rs12602286	T	G	T	G	0.01701	-0.0403	0.8861	0.8289	FALSE	FALSE	FALSE	finn-b-M13_GOUT	17	19236954	0.0333	NA	0.2268	Gout || id:finn-b-M13_GOUT	Gout	Gout || ||	TRUE	igd	NA	NA	NA	NA	NA	NA	NA	17	0.00255	19236954	2.37e-11	766345	ieu-a-1239	Years of schooling || id:ieu-a-1239	TRUE	reported	igd	3	TRUE	44.4967
49	rs12643771	T	C	T	C	0.01518	0.0036	0.3112	0.2499	FALSE	FALSE	FALSE	finn-b-M13_GOUT	4	140753103	0.0292	NA	0.9015	Gout || id:finn-b-M13_GOUT	Gout	Gout || ||	TRUE	igd	NA	NA	NA	NA	NA	NA	NA	4	0.00184	140753103	1.61e-16	766345	ieu-a-1239	Years of schooling || id:ieu-a-1239	TRUE	reported	igd	3	TRUE	68.0625
50	rs12682775	C	T	C	T	0.01187	0.0353	0.2143	0.2898	FALSE	FALSE	FALSE	finn-b-M13_GOUT	9	135490491	0.0278	NA	0.203	Gout || id:finn-b-M13_GOUT	Gout	Gout || ||	TRUE	igd	NA	NA	NA	NA	NA	NA	NA	9	0.00204	135490491	5.99e-09	766345	ieu-a-1239	Years of schooling || id:ieu-a-1239	TRUE	reported	igd	3	TRUE	33.8564
51	rs12804787	G	A	G	A	-0.01814	-0.0245	0.06803	0.04447	FALSE	FALSE	FALSE	finn-b-M13_GOUT	11	133811072	0.063	NA	0.6974	Gout || id:finn-b-M13_GOUT	Gout	Gout || ||	TRUE	igd	NA	NA	NA	NA	NA	NA	NA	11	0.00327	133811072	2.96e-08	766345	ieu-a-1239	Years of schooling || id:ieu-a-1239	TRUE	reported	igd	3	TRUE	30.7737
52	rs1291818	C	T	C	T	-0.01085	0.0329	0.5153	0.5079	FALSE	FALSE	FALSE	finn-b-M13_GOUT	10	11132190	0.0254	NA	0.1942	Gout || id:finn-b-M13_GOUT	Gout	Gout || ||	TRUE	igd	NA	NA	NA	NA	NA	NA	NA	10	0.0017	11132190	1.78e-10	766345	ieu-a-1239	Years of schooling || id:ieu-a-1239	TRUE	reported	igd	3	TRUE	40.7344
53	rs12940014	C	T	C	T	0.00936	-0.0101	0.5204	0.4544	FALSE	FALSE	FALSE	finn-b-M13_GOUT	17	17603317	0.0253	NA	0.6901	Gout || id:finn-b-M13_GOUT	Gout	Gout || ||	TRUE	igd	NA	NA	NA	NA	NA	NA	NA	17	0.0017	17603317	3.73e-08	766345	ieu-a-1239	Years of schooling || id:ieu-a-1239	TRUE	reported	igd	3	TRUE	30.3147
54	rs13010566	C	A	C	A	0.0106	-0.0113	0.5612	0.5681	FALSE	FALSE	FALSE	finn-b-M13_GOUT	2	125909558	0.0255	NA	0.6581	Gout || id:finn-b-M13_GOUT	Gout	Gout || ||	TRUE	igd	TRUE	rs13010566	rs3924723	A	C	A	G	2	0.0017	125873208	4.59e-10	766345	ieu-a-1239	Years of schooling || id:ieu-a-1239	TRUE	reported	igd	3	TRUE	38.8789
55	rs13029509	A	G	A	G	-0.01049	0.0046	0.4677	0.4238	FALSE	FALSE	FALSE	finn-b-M13_GOUT	2	215374209	0.0255	NA	0.8582	Gout || id:finn-b-M13_GOUT	Gout	Gout || ||	TRUE	igd	NA	NA	NA	NA	NA	NA	NA	2	0.0017	215374209	7.17e-10	766345	ieu-a-1239	Years of schooling || id:ieu-a-1239	TRUE	reported	igd	3	TRUE	38.0762
56	rs13090388	T	C	T	C	0.02852	0.0195	0.3095	0.4357	FALSE	FALSE	FALSE	finn-b-M13_GOUT	3	49391082	0.0256	NA	0.447	Gout || id:finn-b-M13_GOUT	Gout	Gout || ||	TRUE	igd	NA	NA	NA	NA	NA	NA	NA	3	0.00184	49391082	4.29e-54	766345	ieu-a-1239	Years of schooling || id:ieu-a-1239	TRUE	reported	igd	3	TRUE	240.25
57	rs13141210	T	C	T	C	0.01361	0.0019	0.5085	0.4888	FALSE	FALSE	FALSE	finn-b-M13_GOUT	4	67891641	0.0253	NA	0.9404	Gout || id:finn-b-M13_GOUT	Gout	Gout || ||	TRUE	igd	NA	NA	NA	NA	NA	NA	NA	4	0.00172	67891641	2.26e-15	766345	ieu-a-1239	Years of schooling || id:ieu-a-1239	TRUE	reported	igd	3	TRUE	62.6123
58	rs13145650	T	C	T	C	-0.01918	0.0448	0.90816	0.9168	FALSE	FALSE	FALSE	finn-b-M13_GOUT	4	122963344	0.0458	NA	0.3272	Gout || id:finn-b-M13_GOUT	Gout	Gout || ||	TRUE	igd	NA	NA	NA	NA	NA	NA	NA	4	0.00306	122963344	3.8e-10	766345	ieu-a-1239	Years of schooling || id:ieu-a-1239	TRUE	reported	igd	3	TRUE	39.2875
59	rs1334297	A	G	A	G	0.02449	-0.0393	0.784	0.7305	FALSE	FALSE	FALSE	finn-b-M13_GOUT	13	58335375	0.0286	NA	0.1693	Gout || id:finn-b-M13_GOUT	Gout	Gout || ||	TRUE	igd	NA	NA	NA	NA	NA	NA	NA	13	0.00192	58335375	3.06e-37	766345	ieu-a-1239	Years of schooling || id:ieu-a-1239	TRUE	reported	igd	3	TRUE	162.695
60	rs13422673	T	C	T	C	-0.01201	0.0093	0.4847	0.5643	FALSE	FALSE	FALSE	finn-b-M13_GOUT	2	155474355	0.0255	NA	0.717	Gout || id:finn-b-M13_GOUT	Gout	Gout || ||	TRUE	igd	NA	NA	NA	NA	NA	NA	NA	2	0.0017	155474355	1.74e-12	766345	ieu-a-1239	Years of schooling || id:ieu-a-1239	TRUE	reported	igd	3	TRUE	49.9101
61	rs1363862	A	G	A	G	-0.01171	0.1157	0.2602	0.2185	FALSE	FALSE	FALSE	finn-b-M13_GOUT	5	59670035	0.0306	NA	0.000159401	Gout || id:finn-b-M13_GOUT	Gout	Gout || ||	TRUE	igd	NA	NA	NA	NA	NA	NA	NA	5	0.00192	59670035	1.02e-09	766345	ieu-a-1239	Years of schooling || id:ieu-a-1239	TRUE	reported	igd	3	TRUE	37.1973
62	rs1381247	C	T	C	T	-0.01013	-0.0284	0.2908	0.4724	FALSE	FALSE	FALSE	finn-b-M13_GOUT	17	2302387	0.0254	NA	0.2634	Gout || id:finn-b-M13_GOUT	Gout	Gout || ||	TRUE	igd	NA	NA	NA	NA	NA	NA	NA	17	0.00182	2302387	2.46e-08	766345	ieu-a-1239	Years of schooling || id:ieu-a-1239	TRUE	reported	igd	3	TRUE	30.9796
63	rs1391438	C	T	C	T	-0.0167	-0.032	0.6854	0.6576	FALSE	FALSE	FALSE	finn-b-M13_GOUT	4	106151843	0.0266	NA	0.2289	Gout || id:finn-b-M13_GOUT	Gout	Gout || ||	TRUE	igd	NA	NA	NA	NA	NA	NA	NA	4	0.00183	106151843	5.79e-20	766345	ieu-a-1239	Years of schooling || id:ieu-a-1239	TRUE	reported	igd	3	TRUE	83.2781
64	rs1427298	T	C	T	C	0.0102	0.0041	0.4116	0.4219	FALSE	FALSE	FALSE	finn-b-M13_GOUT	2	145214421	0.0256	NA	0.8729	Gout || id:finn-b-M13_GOUT	Gout	Gout || ||	TRUE	igd	NA	NA	NA	NA	NA	NA	NA	2	0.00172	145214421	3.28e-09	766345	ieu-a-1239	Years of schooling || id:ieu-a-1239	TRUE	reported	igd	3	TRUE	35.1677
65	rs1450782	G	T	G	T	-0.00945	0.0009	0.602	0.5133	FALSE	FALSE	FALSE	finn-b-M13_GOUT	4	112514407	0.0253	NA	0.9716	Gout || id:finn-b-M13_GOUT	Gout	Gout || ||	TRUE	igd	NA	NA	NA	NA	NA	NA	NA	4	0.00173	112514407	4.93e-08	766345	ieu-a-1239	Years of schooling || id:ieu-a-1239	TRUE	reported	igd	3	TRUE	29.8381
66	rs152603	G	A	G	A	0.01019	0.0154	0.3861	0.2528	FALSE	FALSE	FALSE	finn-b-M13_GOUT	5	106774922	0.0291	NA	0.5955	Gout || id:finn-b-M13_GOUT	Gout	Gout || ||	TRUE	igd	NA	NA	NA	NA	NA	NA	NA	5	0.00177	106774922	9.47e-09	766345	ieu-a-1239	Years of schooling || id:ieu-a-1239	TRUE	reported	igd	3	TRUE	33.1438
67	rs1558727	T	C	T	C	-0.01069	0.0141	0.4847	0.3969	FALSE	FALSE	FALSE	finn-b-M13_GOUT	12	97680631	0.0258	NA	0.584201	Gout || id:finn-b-M13_GOUT	Gout	Gout || ||	TRUE	igd	NA	NA	NA	NA	NA	NA	NA	12	0.0017	97680631	3.09e-10	766345	ieu-a-1239	Years of schooling || id:ieu-a-1239	TRUE	reported	igd	3	TRUE	39.5419
68	rs1566085	T	G	T	G	0.01645	-0.0247	0.5697	0.5292	FALSE	FALSE	FALSE	finn-b-M13_GOUT	8	142624527	0.0252	NA	0.3266	Gout || id:finn-b-M13_GOUT	Gout	Gout || ||	TRUE	igd	NA	NA	NA	NA	NA	NA	NA	8	0.00171	142624527	6.9e-22	766345	ieu-a-1239	Years of schooling || id:ieu-a-1239	TRUE	reported	igd	3	TRUE	92.5421
69	rs1569092	A	G	A	G	0.01807	0.0019	0.182	0.1191	FALSE	FALSE	FALSE	finn-b-M13_GOUT	1	74858724	0.0391	NA	0.9603	Gout || id:finn-b-M13_GOUT	Gout	Gout || ||	TRUE	igd	NA	NA	NA	NA	NA	NA	NA	1	0.00234	74858724	1.16e-14	766345	ieu-a-1239	Years of schooling || id:ieu-a-1239	TRUE	reported	igd	3	TRUE	59.6327
70	rs1584469	T	C	T	C	-0.01303	-0.0123	0.3112	0.3538	FALSE	FALSE	FALSE	finn-b-M13_GOUT	5	120101694	0.0263	NA	0.6409	Gout || id:finn-b-M13_GOUT	Gout	Gout || ||	TRUE	igd	NA	NA	NA	NA	NA	NA	NA	5	0.00185	120101694	2.1e-12	766345	ieu-a-1239	Years of schooling || id:ieu-a-1239	TRUE	reported	igd	3	TRUE	49.6073
71	rs1595973	T	C	T	C	-0.01002	0.0361	0.5595	0.6157	FALSE	FALSE	FALSE	finn-b-M13_GOUT	4	65798787	0.0259	NA	0.1635	Gout || id:finn-b-M13_GOUT	Gout	Gout || ||	TRUE	igd	NA	NA	NA	NA	NA	NA	NA	4	0.00173	65798787	6.56e-09	766345	ieu-a-1239	Years of schooling || id:ieu-a-1239	TRUE	reported	igd	3	TRUE	33.5462
72	rs1618725	T	C	T	C	0.01477	0.0168	0.5204	0.5115	FALSE	FALSE	FALSE	finn-b-M13_GOUT	18	21128857	0.0252	NA	0.5051	Gout || id:finn-b-M13_GOUT	Gout	Gout || ||	TRUE	igd	TRUE	rs1618725	rs1652344	T	C	C	T	18	0.00174	21126952	2.22e-17	766345	ieu-a-1239	Years of schooling || id:ieu-a-1239	TRUE	reported	igd	3	TRUE	72.0547
73	rs1620977	G	A	G	A	-0.02046	0.0072	0.6905	0.7322	FALSE	FALSE	FALSE	finn-b-M13_GOUT	1	72729142	0.0286	NA	0.8015	Gout || id:finn-b-M13_GOUT	Gout	Gout || ||	TRUE	igd	NA	NA	NA	NA	NA	NA	NA	1	0.00195	72729142	1.14e-25	766345	ieu-a-1239	Years of schooling || id:ieu-a-1239	TRUE	reported	igd	3	TRUE	110.089
74	rs1671770	C	A	C	A	-0.01342	0.0775	0.8061	0.8451	FALSE	FALSE	FALSE	finn-b-M13_GOUT	12	120946568	0.0347	NA	0.0254302	Gout || id:finn-b-M13_GOUT	Gout	Gout || ||	TRUE	igd	NA	NA	NA	NA	NA	NA	NA	12	0.00223	120946568	1.91e-09	766345	ieu-a-1239	Years of schooling || id:ieu-a-1239	TRUE	reported	igd	3	TRUE	36.2156
75	rs16846463	G	A	G	A	-0.02256	0.0483	0.1173	0.07975	FALSE	FALSE	FALSE	finn-b-M13_GOUT	2	142316255	0.047	NA	0.3035	Gout || id:finn-b-M13_GOUT	Gout	Gout || ||	TRUE	igd	NA	NA	NA	NA	NA	NA	NA	2	0.00283	142316255	1.38e-15	766345	ieu-a-1239	Years of schooling || id:ieu-a-1239	TRUE	reported	igd	3	TRUE	63.5485
76	rs16854920	C	T	C	T	0.01007	-0.0197	0.3554	0.2938	FALSE	FALSE	FALSE	finn-b-M13_GOUT	1	204966170	0.0281	NA	0.4829	Gout || id:finn-b-M13_GOUT	Gout	Gout || ||	TRUE	igd	NA	NA	NA	NA	NA	NA	NA	1	0.00181	204966170	2.51e-08	766345	ieu-a-1239	Years of schooling || id:ieu-a-1239	TRUE	reported	igd	3	TRUE	30.9529
77	rs16995054	T	C	T	C	-0.0139	-0.0235	0.2007	0.1785	FALSE	FALSE	FALSE	finn-b-M13_GOUT	20	14811733	0.0327	NA	0.4724	Gout || id:finn-b-M13_GOUT	Gout	Gout || ||	TRUE	igd	NA	NA	NA	NA	NA	NA	NA	20	0.00208	14811733	2.52e-11	766345	ieu-a-1239	Years of schooling || id:ieu-a-1239	TRUE	reported	igd	3	TRUE	44.6584
78	rs17048855	A	G	A	G	0.01184	0.0178	0.3248	0.4141	FALSE	FALSE	FALSE	finn-b-M13_GOUT	3	8258174	0.0256	NA	0.4881	Gout || id:finn-b-M13_GOUT	Gout	Gout || ||	TRUE	igd	NA	NA	NA	NA	NA	NA	NA	3	0.00179	8258174	3.27e-11	766345	ieu-a-1239	Years of schooling || id:ieu-a-1239	TRUE	reported	igd	3	TRUE	43.7519
79	rs17110109	C	T	C	T	0.01023	0.0221	0.3776	0.4616	FALSE	FALSE	FALSE	finn-b-M13_GOUT	12	54668908	0.0256	NA	0.3874	Gout || id:finn-b-M13_GOUT	Gout	Gout || ||	TRUE	igd	NA	NA	NA	NA	NA	NA	NA	12	0.00175	54668908	4.71e-09	766345	ieu-a-1239	Years of schooling || id:ieu-a-1239	TRUE	reported	igd	3	TRUE	34.1724
80	rs17126938	C	T	C	T	0.01536	-0.0071	0.1207	0.08718	FALSE	FALSE	FALSE	finn-b-M13_GOUT	10	111761351	0.0449	NA	0.8746	Gout || id:finn-b-M13_GOUT	Gout	Gout || ||	TRUE	igd	NA	NA	NA	NA	NA	NA	NA	10	0.0025	111761351	8.14e-10	766345	ieu-a-1239	Years of schooling || id:ieu-a-1239	TRUE	reported	igd	3	TRUE	37.7487
81	rs17425572	G	A	G	A	-0.01224	-0.0177	0.5425	0.5785	FALSE	FALSE	FALSE	finn-b-M13_GOUT	9	88006338	0.0255	NA	0.488	Gout || id:finn-b-M13_GOUT	Gout	Gout || ||	TRUE	igd	NA	NA	NA	NA	NA	NA	NA	9	0.0017	88006338	6.89e-13	766345	ieu-a-1239	Years of schooling || id:ieu-a-1239	TRUE	reported	igd	3	TRUE	51.84
82	rs17489649	G	A	G	A	-0.0139	-0.0016	0.3265	0.3004	FALSE	FALSE	FALSE	finn-b-M13_GOUT	5	109156184	0.0275	NA	0.9532	Gout || id:finn-b-M13_GOUT	Gout	Gout || ||	TRUE	igd	NA	NA	NA	NA	NA	NA	NA	5	0.00181	109156184	1.57e-14	766345	ieu-a-1239	Years of schooling || id:ieu-a-1239	TRUE	reported	igd	3	TRUE	58.9756
83	rs17551064	G	A	G	A	-0.01493	0.038	0.1599	0.158	FALSE	FALSE	FALSE	finn-b-M13_GOUT	7	49869771	0.0349	NA	0.2769	Gout || id:finn-b-M13_GOUT	Gout	Gout || ||	TRUE	igd	NA	NA	NA	NA	NA	NA	NA	7	0.0023	49869771	8.62e-11	766345	ieu-a-1239	Years of schooling || id:ieu-a-1239	TRUE	reported	igd	3	TRUE	42.137
84	rs17563464	A	C	A	C	-0.01477	0.0446	0.2041	0.1452	FALSE	FALSE	FALSE	finn-b-M13_GOUT	5	26913774	0.0362	NA	0.2178	Gout || id:finn-b-M13_GOUT	Gout	Gout || ||	TRUE	igd	NA	NA	NA	NA	NA	NA	NA	5	0.00212	26913774	2.89e-12	766345	ieu-a-1239	Years of schooling || id:ieu-a-1239	TRUE	reported	igd	3	TRUE	48.5388
85	rs17565975	A	G	A	G	-0.01142	-0.0096	0.5306	0.5352	FALSE	FALSE	FALSE	finn-b-M13_GOUT	11	111586950	0.0253	NA	0.702901	Gout || id:finn-b-M13_GOUT	Gout	Gout || ||	TRUE	igd	NA	NA	NA	NA	NA	NA	NA	11	0.00171	111586950	2.56e-11	766345	ieu-a-1239	Years of schooling || id:ieu-a-1239	TRUE	reported	igd	3	TRUE	44.6005
86	rs17598675	C	T	C	T	0.01199	0.0098	0.5187	0.4193	FALSE	FALSE	FALSE	finn-b-M13_GOUT	4	176647637	0.0257	NA	0.702499	Gout || id:finn-b-M13_GOUT	Gout	Gout || ||	TRUE	igd	NA	NA	NA	NA	NA	NA	NA	4	0.0017	176647637	1.75e-12	766345	ieu-a-1239	Years of schooling || id:ieu-a-1239	TRUE	reported	igd	3	TRUE	49.744
87	rs176218	T	G	T	G	0.01883	0.0023	0.2007	0.2525	FALSE	FALSE	FALSE	finn-b-M13_GOUT	14	29600506	0.029	NA	0.9364	Gout || id:finn-b-M13_GOUT	Gout	Gout || ||	TRUE	igd	NA	NA	NA	NA	NA	NA	NA	14	0.00215	29600506	1.85e-18	766345	ieu-a-1239	Years of schooling || id:ieu-a-1239	TRUE	reported	igd	3	TRUE	76.705
88	rs1827540	G	A	G	A	-0.0106	0.0279	0.466	0.5734	FALSE	FALSE	FALSE	finn-b-M13_GOUT	5	63001049	0.0256	NA	0.2764	Gout || id:finn-b-M13_GOUT	Gout	Gout || ||	TRUE	igd	NA	NA	NA	NA	NA	NA	NA	5	0.0017	63001049	4.5e-10	766345	ieu-a-1239	Years of schooling || id:ieu-a-1239	TRUE	reported	igd	3	TRUE	38.8789
89	rs1866823	A	G	A	G	0.01009	-0.0289	0.551	0.628	FALSE	FALSE	FALSE	finn-b-M13_GOUT	8	57436577	0.0261	NA	0.2692	Gout || id:finn-b-M13_GOUT	Gout	Gout || ||	TRUE	igd	NA	NA	NA	NA	NA	NA	NA	8	0.00171	57436577	3.81e-09	766345	ieu-a-1239	Years of schooling || id:ieu-a-1239	TRUE	reported	igd	3	TRUE	34.8169
90	rs192436652	T	C	T	C	-0.03497	-0.0127	0.02211	0.0487	FALSE	FALSE	FALSE	finn-b-M13_GOUT	19	54960747	0.059	NA	0.8298	Gout || id:finn-b-M13_GOUT	Gout	Gout || ||	TRUE	igd	NA	NA	NA	NA	NA	NA	NA	19	0.00545	54960747	1.35e-10	766345	ieu-a-1239	Years of schooling || id:ieu-a-1239	TRUE	reported	igd	3	TRUE	41.1716
91	rs1925576	G	A	G	A	0.00997	0.0376	0.4422	0.4704	FALSE	FALSE	FALSE	finn-b-M13_GOUT	10	68689083	0.0254	NA	0.1383	Gout || id:finn-b-M13_GOUT	Gout	Gout || ||	TRUE	igd	NA	NA	NA	NA	NA	NA	NA	10	0.00171	68689083	4.94e-09	766345	ieu-a-1239	Years of schooling || id:ieu-a-1239	TRUE	reported	igd	3	TRUE	33.9937
92	rs1947114	G	A	G	A	0.01071	0.0181	0.2551	0.3104	FALSE	FALSE	FALSE	finn-b-M13_GOUT	2	166180772	0.0274	NA	0.5079	Gout || id:finn-b-M13_GOUT	Gout	Gout || ||	TRUE	igd	NA	NA	NA	NA	NA	NA	NA	2	0.00192	166180772	2.64e-08	766345	ieu-a-1239	Years of schooling || id:ieu-a-1239	TRUE	reported	igd	3	TRUE	31.1155
93	rs1964927	G	A	G	A	-0.01423	0.0304	0.6378	0.6181	FALSE	FALSE	FALSE	finn-b-M13_GOUT	21	42653237	0.0259	NA	0.2404	Gout || id:finn-b-M13_GOUT	Gout	Gout || ||	TRUE	igd	NA	NA	NA	NA	NA	NA	NA	21	0.00177	42653237	9.9e-16	766345	ieu-a-1239	Years of schooling || id:ieu-a-1239	TRUE	reported	igd	3	TRUE	64.6343
94	rs2052285	A	G	A	G	0.01123	0.0023	0.5765	0.5576	FALSE	FALSE	FALSE	finn-b-M13_GOUT	16	51188432	0.0255	NA	0.9274	Gout || id:finn-b-M13_GOUT	Gout	Gout || ||	TRUE	igd	NA	NA	NA	NA	NA	NA	NA	16	0.00175	51188432	1.34e-10	766345	ieu-a-1239	Years of schooling || id:ieu-a-1239	TRUE	reported	igd	3	TRUE	41.1797
95	rs2067854	A	G	A	G	0.01477	-0.0517	0.182	0.2679	FALSE	FALSE	FALSE	finn-b-M13_GOUT	14	72425819	0.0285	NA	0.0697798	Gout || id:finn-b-M13_GOUT	Gout	Gout || ||	TRUE	igd	NA	NA	NA	NA	NA	NA	NA	14	0.00209	72425819	1.38e-12	766345	ieu-a-1239	Years of schooling || id:ieu-a-1239	TRUE	reported	igd	3	TRUE	49.9423
96	rs2179152	C	T	C	T	0.01455	-0.041	0.6429	0.689	FALSE	FALSE	FALSE	finn-b-M13_GOUT	6	26325888	0.0273	NA	0.1336	Gout || id:finn-b-M13_GOUT	Gout	Gout || ||	TRUE	igd	NA	NA	NA	NA	NA	NA	NA	6	0.00176	26325888	1.21e-16	766345	ieu-a-1239	Years of schooling || id:ieu-a-1239	TRUE	reported	igd	3	TRUE	68.344
97	rs2182505	C	T	C	T	-0.01086	0.0552	0.7364	0.8141	FALSE	FALSE	FALSE	finn-b-M13_GOUT	6	51653864	0.0325	NA	0.0888792	Gout || id:finn-b-M13_GOUT	Gout	Gout || ||	TRUE	igd	NA	NA	NA	NA	NA	NA	NA	6	0.00192	51653864	1.64e-08	766345	ieu-a-1239	Years of schooling || id:ieu-a-1239	TRUE	reported	igd	3	TRUE	31.9932
98	rs225291	G	A	G	A	-0.01205	0.0305	0.8027	0.8078	FALSE	FALSE	FALSE	finn-b-M13_GOUT	17	33927126	0.0318	NA	0.3373	Gout || id:finn-b-M13_GOUT	Gout	Gout || ||	TRUE	igd	NA	NA	NA	NA	NA	NA	NA	17	0.00214	33927126	1.84e-08	766345	ieu-a-1239	Years of schooling || id:ieu-a-1239	TRUE	reported	igd	3	TRUE	31.7064
99	rs2256965	G	A	G	A	-0.01128	0.0468	0.5425	0.5691	FALSE	FALSE	FALSE	finn-b-M13_GOUT	6	31555130	0.0272	NA	0.0852393	Gout || id:finn-b-M13_GOUT	Gout	Gout || ||	TRUE	igd	NA	NA	NA	NA	NA	NA	NA	6	0.00176	31555130	1.59e-10	766345	ieu-a-1239	Years of schooling || id:ieu-a-1239	TRUE	reported	igd	3	TRUE	41.0764
100	rs2283076	G	A	G	A	-0.01143	0.0171	0.2143	0.1538	FALSE	FALSE	FALSE	finn-b-M13_GOUT	7	126478190	0.0351	NA	0.6264	Gout || id:finn-b-M13_GOUT	Gout	Gout || ||	TRUE	igd	NA	NA	NA	NA	NA	NA	NA	7	0.00204	126478190	2.07e-08	766345	ieu-a-1239	Years of schooling || id:ieu-a-1239	TRUE	reported	igd	3	TRUE	31.3929
101	rs2287838	A	G	A	G	-0.01152	0.0185	0.534	0.5618	FALSE	FALSE	FALSE	finn-b-M13_GOUT	19	9959014	0.0254	NA	0.467599	Gout || id:finn-b-M13_GOUT	Gout	Gout || ||	TRUE	igd	NA	NA	NA	NA	NA	NA	NA	19	0.00171	9959014	1.53e-11	766345	ieu-a-1239	Years of schooling || id:ieu-a-1239	TRUE	reported	igd	3	TRUE	45.385
102	rs2302761	T	C	T	C	0.01354	-0.0349	0.1905	0.1784	FALSE	FALSE	FALSE	finn-b-M13_GOUT	17	7358520	0.033	NA	0.2903	Gout || id:finn-b-M13_GOUT	Gout	Gout || ||	TRUE	igd	NA	NA	NA	NA	NA	NA	NA	17	0.00209	7358520	1e-10	766345	ieu-a-1239	Years of schooling || id:ieu-a-1239	TRUE	reported	igd	3	TRUE	41.9706
103	rs2347526	C	T	C	T	0.01395	-0.0111	0.6378	0.7286	FALSE	FALSE	FALSE	finn-b-M13_GOUT	4	159853577	0.0284	NA	0.6955	Gout || id:finn-b-M13_GOUT	Gout	Gout || ||	TRUE	igd	NA	NA	NA	NA	NA	NA	NA	4	0.00179	159853577	6.84e-15	766345	ieu-a-1239	Years of schooling || id:ieu-a-1239	TRUE	reported	igd	3	TRUE	60.7355
104	rs242093	A	G	A	G	-0.01031	-0.0271	0.5476	0.5925	FALSE	FALSE	FALSE	finn-b-M13_GOUT	14	69481343	0.0257	NA	0.2914	Gout || id:finn-b-M13_GOUT	Gout	Gout || ||	TRUE	igd	NA	NA	NA	NA	NA	NA	NA	14	0.00172	69481343	2.07e-09	766345	ieu-a-1239	Years of schooling || id:ieu-a-1239	TRUE	reported	igd	3	TRUE	35.9303
105	rs2441111	A	G	A	G	0.01087	0.0276	0.5323	0.4597	FALSE	FALSE	FALSE	finn-b-M13_GOUT	5	57601225	0.0254	NA	0.2773	Gout || id:finn-b-M13_GOUT	Gout	Gout || ||	TRUE	igd	NA	NA	NA	NA	NA	NA	NA	5	0.0017	57601225	1.78e-10	766345	ieu-a-1239	Years of schooling || id:ieu-a-1239	TRUE	reported	igd	3	TRUE	40.8847
106	rs2447535	G	A	G	A	0.01181	-0.0076	0.7245	0.5854	FALSE	FALSE	FALSE	finn-b-M13_GOUT	8	118946183	0.0256	NA	0.766399	Gout || id:finn-b-M13_GOUT	Gout	Gout || ||	TRUE	igd	NA	NA	NA	NA	NA	NA	NA	8	0.00185	118946183	1.69e-10	766345	ieu-a-1239	Years of schooling || id:ieu-a-1239	TRUE	reported	igd	3	TRUE	40.7527
107	rs2554835	A	G	A	G	0.00974	-0.0366	0.398	0.4783	FALSE	FALSE	FALSE	finn-b-M13_GOUT	18	74141190	0.0255	NA	0.1499	Gout || id:finn-b-M13_GOUT	Gout	Gout || ||	TRUE	igd	NA	NA	NA	NA	NA	NA	NA	18	0.00175	74141190	2.69e-08	766345	ieu-a-1239	Years of schooling || id:ieu-a-1239	TRUE	reported	igd	3	TRUE	30.9772
108	rs2570497	T	C	T	C	-0.01233	0.0435	0.6735	0.6538	FALSE	FALSE	FALSE	finn-b-M13_GOUT	2	104441546	0.0265	NA	0.1004	Gout || id:finn-b-M13_GOUT	Gout	Gout || ||	TRUE	igd	NA	NA	NA	NA	NA	NA	NA	2	0.00177	104441546	3.03e-12	766345	ieu-a-1239	Years of schooling || id:ieu-a-1239	TRUE	reported	igd	3	TRUE	48.5266
109	rs2725370	C	T	C	T	0.01536	-0.0162	0.7109	0.7389	FALSE	FALSE	FALSE	finn-b-M13_GOUT	8	30852826	0.0289	NA	0.573801	Gout || id:finn-b-M13_GOUT	Gout	Gout || ||	TRUE	igd	NA	NA	NA	NA	NA	NA	NA	8	0.00187	30852826	1.97e-16	766345	ieu-a-1239	Years of schooling || id:ieu-a-1239	TRUE	reported	igd	3	TRUE	67.4682
110	rs277828	A	C	A	C	-0.01091	-0.0623	0.2568	0.1692	FALSE	FALSE	FALSE	finn-b-M13_GOUT	13	109693885	0.0337	NA	0.0645803	Gout || id:finn-b-M13_GOUT	Gout	Gout || ||	TRUE	igd	NA	NA	NA	NA	NA	NA	NA	13	0.00196	109693885	2.71e-08	766345	ieu-a-1239	Years of schooling || id:ieu-a-1239	TRUE	reported	igd	3	TRUE	30.984
111	rs2787101	T	C	T	C	0.00968	-0.0215	0.6173	0.5859	FALSE	FALSE	FALSE	finn-b-M13_GOUT	14	30105121	0.0258	NA	0.403	Gout || id:finn-b-M13_GOUT	Gout	Gout || ||	TRUE	igd	NA	NA	NA	NA	NA	NA	NA	14	0.00174	30105121	2.5e-08	766345	ieu-a-1239	Years of schooling || id:ieu-a-1239	TRUE	reported	igd	3	TRUE	30.9494
112	rs2819336	C	T	C	T	-0.01828	-0.024	0.6616	0.6197	FALSE	FALSE	FALSE	finn-b-M13_GOUT	1	44015809	0.0261	NA	0.3574	Gout || id:finn-b-M13_GOUT	Gout	Gout || ||	TRUE	igd	NA	NA	NA	NA	NA	NA	NA	1	0.00177	44015809	5.46e-25	766345	ieu-a-1239	Years of schooling || id:ieu-a-1239	TRUE	reported	igd	3	TRUE	106.661
113	rs2820314	C	A	C	A	-0.011	0.0006	0.3163	0.2961	FALSE	FALSE	FALSE	finn-b-M13_GOUT	1	201872209	0.0277	NA	0.9817	Gout || id:finn-b-M13_GOUT	Gout	Gout || ||	TRUE	igd	NA	NA	NA	NA	NA	NA	NA	1	0.0018	201872209	9.34e-10	766345	ieu-a-1239	Years of schooling || id:ieu-a-1239	TRUE	reported	igd	3	TRUE	37.3457
114	rs28513670	G	A	G	A	0.01477	-0.0503	0.1531	0.2551	FALSE	FALSE	FALSE	finn-b-M13_GOUT	15	65982677	0.0289	NA	0.0817692	Gout || id:finn-b-M13_GOUT	Gout	Gout || ||	TRUE	igd	NA	NA	NA	NA	NA	NA	NA	15	0.00225	65982677	5.06e-11	766345	ieu-a-1239	Years of schooling || id:ieu-a-1239	TRUE	reported	igd	3	TRUE	43.0919
115	rs2885198	G	A	G	A	-0.01025	-0.0014	0.5017	0.5054	FALSE	FALSE	FALSE	finn-b-M13_GOUT	3	143636421	0.0253	NA	0.9559	Gout || id:finn-b-M13_GOUT	Gout	Gout || ||	TRUE	igd	NA	NA	NA	NA	NA	NA	NA	3	0.0017	143636421	1.81e-09	766345	ieu-a-1239	Years of schooling || id:ieu-a-1239	TRUE	reported	igd	3	TRUE	36.3538
116	rs2901616	A	G	A	G	0.00941	0.0022	0.517	0.4582	FALSE	FALSE	FALSE	finn-b-M13_GOUT	1	72122959	0.0252	NA	0.9311	Gout || id:finn-b-M13_GOUT	Gout	Gout || ||	TRUE	igd	NA	NA	NA	NA	NA	NA	NA	1	0.00171	72122959	3.77e-08	766345	ieu-a-1239	Years of schooling || id:ieu-a-1239	TRUE	reported	igd	3	TRUE	30.2822
117	rs2905426	T	G	T	G	0.01037	-0.0185	0.6446	0.7197	FALSE	FALSE	FALSE	finn-b-M13_GOUT	19	19478022	0.0281	NA	0.5107	Gout || id:finn-b-M13_GOUT	Gout	Gout || ||	TRUE	igd	NA	NA	NA	NA	NA	NA	NA	19	0.00181	19478022	9.26e-09	766345	ieu-a-1239	Years of schooling || id:ieu-a-1239	TRUE	reported	igd	3	TRUE	32.8247
118	rs2971970	G	T	G	T	0.01654	-0.0154	0.7721	0.8382	FALSE	FALSE	FALSE	finn-b-M13_GOUT	7	133643778	0.0341	NA	0.652701	Gout || id:finn-b-M13_GOUT	Gout	Gout || ||	TRUE	igd	NA	NA	NA	NA	NA	NA	NA	7	0.00207	133643778	1.25e-15	766345	ieu-a-1239	Years of schooling || id:ieu-a-1239	TRUE	reported	igd	3	TRUE	63.8455
119	rs2998315	G	A	G	A	0.01269	0.0274	0.5782	0.4685	FALSE	FALSE	FALSE	finn-b-M13_GOUT	14	85032707	0.0254	NA	0.2803	Gout || id:finn-b-M13_GOUT	Gout	Gout || ||	TRUE	igd	NA	NA	NA	NA	NA	NA	NA	14	0.00171	85032707	1.12e-13	766345	ieu-a-1239	Years of schooling || id:ieu-a-1239	TRUE	reported	igd	3	TRUE	55.072
120	rs3013014	A	G	A	G	-0.01024	-0.0215	0.6105	0.6138	FALSE	FALSE	FALSE	finn-b-M13_GOUT	10	12396699	0.0259	NA	0.408	Gout || id:finn-b-M13_GOUT	Gout	Gout || ||	TRUE	igd	NA	NA	NA	NA	NA	NA	NA	10	0.00172	12396699	2.92e-09	766345	ieu-a-1239	Years of schooling || id:ieu-a-1239	TRUE	reported	igd	3	TRUE	35.444
121	rs301800	C	T	C	T	-0.01516	0.0232	0.8197	0.8299	FALSE	FALSE	FALSE	finn-b-M13_GOUT	1	8490603	0.0336	NA	0.4905	Gout || id:finn-b-M13_GOUT	Gout	Gout || ||	TRUE	igd	NA	NA	NA	NA	NA	NA	NA	1	0.00224	8490603	1.33e-11	766345	ieu-a-1239	Years of schooling || id:ieu-a-1239	TRUE	reported	igd	3	TRUE	45.8039
122	rs3026996	C	A	C	A	-0.01537	0.01	0.284	0.2226	FALSE	FALSE	FALSE	finn-b-M13_GOUT	1	159167290	0.0304	NA	0.7433	Gout || id:finn-b-M13_GOUT	Gout	Gout || ||	TRUE	igd	NA	NA	NA	NA	NA	NA	NA	1	0.00199	159167290	1.05e-14	766345	ieu-a-1239	Years of schooling || id:ieu-a-1239	TRUE	reported	igd	3	TRUE	59.6543
123	rs31940	A	G	A	G	0.01548	-0.0804	0.1344	0.107	FALSE	FALSE	FALSE	finn-b-M13_GOUT	5	11476812	0.0408	NA	0.0487102	Gout || id:finn-b-M13_GOUT	Gout	Gout || ||	TRUE	igd	NA	NA	NA	NA	NA	NA	NA	5	0.00246	11476812	3.24e-10	766345	ieu-a-1239	Years of schooling || id:ieu-a-1239	TRUE	reported	igd	3	TRUE	39.5979
124	rs337637	A	G	A	G	0.01123	0.0065	0.3367	0.3748	FALSE	FALSE	FALSE	finn-b-M13_GOUT	4	38604470	0.0259	NA	0.8008	Gout || id:finn-b-M13_GOUT	Gout	Gout || ||	TRUE	igd	NA	NA	NA	NA	NA	NA	NA	4	0.00177	38604470	2.11e-10	766345	ieu-a-1239	Years of schooling || id:ieu-a-1239	TRUE	reported	igd	3	TRUE	40.2544
125	rs34316	C	A	C	A	-0.02016	-0.001	0.5799	0.5736	FALSE	FALSE	FALSE	finn-b-M13_GOUT	5	88015545	0.0255	NA	0.9683	Gout || id:finn-b-M13_GOUT	Gout	Gout || ||	TRUE	igd	NA	NA	NA	NA	NA	NA	NA	5	0.00177	88015545	3.35e-30	766345	ieu-a-1239	Years of schooling || id:ieu-a-1239	TRUE	reported	igd	3	TRUE	129.728
126	rs34394051	G	A	G	A	0.01392	-0.0501	0.1599	0.1883	FALSE	FALSE	FALSE	finn-b-M13_GOUT	1	6858327	0.0323	NA	0.12	Gout || id:finn-b-M13_GOUT	Gout	Gout || ||	TRUE	igd	TRUE	rs34394051	rs10864641	G	A	C	T	1	0.0024	6853091	6.2e-09	766345	ieu-a-1239	Years of schooling || id:ieu-a-1239	TRUE	reported	igd	3	TRUE	33.64
127	rs34485537	T	C	T	C	0.01075	-0.0011	0.3895	0.4558	FALSE	FALSE	FALSE	finn-b-M13_GOUT	16	83608924	0.0253	NA	0.9658	Gout || id:finn-b-M13_GOUT	Gout	Gout || ||	TRUE	igd	NA	NA	NA	NA	NA	NA	NA	16	0.00173	83608924	5.67e-10	766345	ieu-a-1239	Years of schooling || id:ieu-a-1239	TRUE	reported	igd	3	TRUE	38.6122
128	rs35039375	G	A	G	A	-0.01983	-0.0731	0.09354	0.07822	FALSE	FALSE	FALSE	finn-b-M13_GOUT	1	171516863	0.0473	NA	0.1227	Gout || id:finn-b-M13_GOUT	Gout	Gout || ||	TRUE	igd	NA	NA	NA	NA	NA	NA	NA	1	0.00293	171516863	1.22e-11	766345	ieu-a-1239	Years of schooling || id:ieu-a-1239	TRUE	reported	igd	3	TRUE	45.8047
129	rs35309068	G	T	G	T	0.01321	0.0066	0.466	0.5611	FALSE	FALSE	FALSE	finn-b-M13_GOUT	12	14535908	0.0254	NA	0.793999	Gout || id:finn-b-M13_GOUT	Gout	Gout || ||	TRUE	igd	NA	NA	NA	NA	NA	NA	NA	12	0.00171	14535908	1.15e-14	766345	ieu-a-1239	Years of schooling || id:ieu-a-1239	TRUE	reported	igd	3	TRUE	59.6779
130	rs35316276	T	C	T	C	0.01173	0.0524	0.2942	0.3059	FALSE	FALSE	FALSE	finn-b-M13_GOUT	16	67850700	0.0274	NA	0.0553694	Gout || id:finn-b-M13_GOUT	Gout	Gout || ||	TRUE	igd	NA	NA	NA	NA	NA	NA	NA	16	0.00194	67850700	1.52e-09	766345	ieu-a-1239	Years of schooling || id:ieu-a-1239	TRUE	reported	igd	3	TRUE	36.5589
131	rs35417702	T	C	T	C	-0.01445	-0.0157	0.5765	0.4803	FALSE	FALSE	FALSE	finn-b-M13_GOUT	7	71739916	0.0252	NA	0.5334	Gout || id:finn-b-M13_GOUT	Gout	Gout || ||	TRUE	igd	NA	NA	NA	NA	NA	NA	NA	7	0.0017	71739916	1.93e-17	766345	ieu-a-1239	Years of schooling || id:ieu-a-1239	TRUE	reported	igd	3	TRUE	72.25
132	rs35475880	T	G	T	G	-0.01511	-0.0125	0.1837	0.2883	FALSE	FALSE	FALSE	finn-b-M13_GOUT	3	168853348	0.0279	NA	0.6532	Gout || id:finn-b-M13_GOUT	Gout	Gout || ||	TRUE	igd	NA	NA	NA	NA	NA	NA	NA	3	0.00208	168853348	3.8e-13	766345	ieu-a-1239	Years of schooling || id:ieu-a-1239	TRUE	reported	igd	3	TRUE	52.7718
133	rs36083520	C	T	C	T	0.01629	-0.0728	0.1667	0.1455	FALSE	FALSE	FALSE	finn-b-M13_GOUT	4	23715876	0.0358	NA	0.04171	Gout || id:finn-b-M13_GOUT	Gout	Gout || ||	TRUE	igd	NA	NA	NA	NA	NA	NA	NA	4	0.00223	23715876	2.6e-13	766345	ieu-a-1239	Years of schooling || id:ieu-a-1239	TRUE	reported	igd	3	TRUE	53.362
134	rs36119825	A	G	A	G	0.01063	-0.0458	0.4694	0.4826	FALSE	FALSE	FALSE	finn-b-M13_GOUT	7	48820536	0.0252	NA	0.0696498	Gout || id:finn-b-M13_GOUT	Gout	Gout || ||	TRUE	igd	NA	NA	NA	NA	NA	NA	NA	7	0.00171	48820536	4.82e-10	766345	ieu-a-1239	Years of schooling || id:ieu-a-1239	TRUE	reported	igd	3	TRUE	38.6433
135	rs363096	C	T	C	T	0.01363	-0.0317	0.5748	0.6177	FALSE	FALSE	FALSE	finn-b-M13_GOUT	4	3180021	0.026	NA	0.2214	Gout || id:finn-b-M13_GOUT	Gout	Gout || ||	TRUE	igd	NA	NA	NA	NA	NA	NA	NA	4	0.00172	3180021	2.04e-15	766345	ieu-a-1239	Years of schooling || id:ieu-a-1239	TRUE	reported	igd	3	TRUE	62.7964
136	rs3788556	C	T	C	T	-0.01138	0.0171	0.5408	0.6062	FALSE	FALSE	FALSE	finn-b-M13_GOUT	22	39972162	0.026	NA	0.5106	Gout || id:finn-b-M13_GOUT	Gout	Gout || ||	TRUE	igd	NA	NA	NA	NA	NA	NA	NA	22	0.00171	39972162	2.78e-11	766345	ieu-a-1239	Years of schooling || id:ieu-a-1239	TRUE	reported	igd	3	TRUE	44.2886
137	rs3809634	G	A	G	A	0.01058	-0.0279	0.335	0.2686	FALSE	FALSE	FALSE	finn-b-M13_GOUT	16	53538157	0.0285	NA	0.3285	Gout || id:finn-b-M13_GOUT	Gout	Gout || ||	TRUE	igd	NA	NA	NA	NA	NA	NA	NA	16	0.00185	53538157	1.09e-08	766345	ieu-a-1239	Years of schooling || id:ieu-a-1239	TRUE	reported	igd	3	TRUE	32.706
138	rs3890802	A	G	A	G	-0.01133	0.0525	0.2687	0.2275	FALSE	FALSE	FALSE	finn-b-M13_GOUT	5	152081927	0.0301	NA	0.0810401	Gout || id:finn-b-M13_GOUT	Gout	Gout || ||	TRUE	igd	NA	NA	NA	NA	NA	NA	NA	5	0.00191	152081927	2.74e-09	766345	ieu-a-1239	Years of schooling || id:ieu-a-1239	TRUE	reported	igd	3	TRUE	35.1879
139	rs3897821	G	A	G	A	-0.01502	-0.0385	0.3503	0.3031	FALSE	FALSE	FALSE	finn-b-M13_GOUT	1	243420388	0.0275	NA	0.1609	Gout || id:finn-b-M13_GOUT	Gout	Gout || ||	TRUE	igd	NA	NA	NA	NA	NA	NA	NA	1	0.0018	243420388	8.25e-17	766345	ieu-a-1239	Years of schooling || id:ieu-a-1239	TRUE	reported	igd	3	TRUE	69.6298
140	rs4073894	A	G	A	G	0.01524	0.0136	0.1769	0.2052	FALSE	FALSE	FALSE	finn-b-M13_GOUT	7	104466964	0.0312	NA	0.662	Gout || id:finn-b-M13_GOUT	Gout	Gout || ||	TRUE	igd	NA	NA	NA	NA	NA	NA	NA	7	0.00211	104466964	5.4e-13	766345	ieu-a-1239	Years of schooling || id:ieu-a-1239	TRUE	reported	igd	3	TRUE	52.1681
141	rs4328757	T	C	T	C	0.01067	0.0099	0.6514	0.5409	FALSE	FALSE	FALSE	finn-b-M13_GOUT	3	36938180	0.0254	NA	0.6962	Gout || id:finn-b-M13_GOUT	Gout	Gout || ||	TRUE	igd	NA	NA	NA	NA	NA	NA	NA	3	0.00174	36938180	9.39e-10	766345	ieu-a-1239	Years of schooling || id:ieu-a-1239	TRUE	reported	igd	3	TRUE	37.6037
142	rs4352658	T	C	T	C	-0.0212	0.0004	0.09014	0.1036	FALSE	FALSE	FALSE	finn-b-M13_GOUT	6	88279872	0.042	NA	0.9927	Gout || id:finn-b-M13_GOUT	Gout	Gout || ||	TRUE	igd	NA	NA	NA	NA	NA	NA	NA	6	0.00308	88279872	5.55e-12	766345	ieu-a-1239	Years of schooling || id:ieu-a-1239	TRUE	reported	igd	3	TRUE	47.3773
143	rs4369924	A	G	A	G	0.01362	0.0222	0.1684	0.1176	FALSE	FALSE	FALSE	finn-b-M13_GOUT	20	41954383	0.0394	NA	0.573499	Gout || id:finn-b-M13_GOUT	Gout	Gout || ||	TRUE	igd	NA	NA	NA	NA	NA	NA	NA	20	0.00234	41954383	5.82e-09	766345	ieu-a-1239	Years of schooling || id:ieu-a-1239	TRUE	reported	igd	3	TRUE	33.8784
144	rs4382592	G	T	G	T	0.01636	-0.0037	0.699	0.7241	FALSE	FALSE	FALSE	finn-b-M13_GOUT	9	134870755	0.0283	NA	0.8964	Gout || id:finn-b-M13_GOUT	Gout	Gout || ||	TRUE	igd	NA	NA	NA	NA	NA	NA	NA	9	0.00185	134870755	1.01e-18	766345	ieu-a-1239	Years of schooling || id:ieu-a-1239	TRUE	reported	igd	3	TRUE	78.203
145	rs4384309	A	G	A	G	0.0109	0.0098	0.4796	0.4191	FALSE	FALSE	FALSE	finn-b-M13_GOUT	10	133110596	0.0257	NA	0.702301	Gout || id:finn-b-M13_GOUT	Gout	Gout || ||	TRUE	igd	NA	NA	NA	NA	NA	NA	NA	10	0.00172	133110596	2.52e-10	766345	ieu-a-1239	Years of schooling || id:ieu-a-1239	TRUE	reported	igd	3	TRUE	40.1602
146	rs4392737	G	A	G	A	-0.0097	-0.003	0.3827	0.4144	FALSE	FALSE	FALSE	finn-b-M13_GOUT	6	145110726	0.0257	NA	0.9077	Gout || id:finn-b-M13_GOUT	Gout	Gout || ||	TRUE	igd	NA	NA	NA	NA	NA	NA	NA	6	0.00173	145110726	2.24e-08	766345	ieu-a-1239	Years of schooling || id:ieu-a-1239	TRUE	reported	igd	3	TRUE	31.4377
147	rs4442732	G	A	G	A	-0.01063	0.0006	0.5969	0.7088	FALSE	FALSE	FALSE	finn-b-M13_GOUT	14	61025617	0.0279	NA	0.9827	Gout || id:finn-b-M13_GOUT	Gout	Gout || ||	TRUE	igd	NA	NA	NA	NA	NA	NA	NA	14	0.00176	61025617	1.49e-09	766345	ieu-a-1239	Years of schooling || id:ieu-a-1239	TRUE	reported	igd	3	TRUE	36.4789
148	rs4497562	G	A	G	A	-0.01204	-0.0403	0.2823	0.3408	FALSE	FALSE	FALSE	finn-b-M13_GOUT	13	62612604	0.0266	NA	0.1299	Gout || id:finn-b-M13_GOUT	Gout	Gout || ||	TRUE	igd	NA	NA	NA	NA	NA	NA	NA	13	0.00192	62612604	3.73e-10	766345	ieu-a-1239	Years of schooling || id:ieu-a-1239	TRUE	reported	igd	3	TRUE	39.3234
149	rs4667025	A	G	A	G	0.00957	-0.0047	0.3878	0.3304	FALSE	FALSE	FALSE	finn-b-M13_GOUT	2	186150287	0.0267	NA	0.8596	Gout || id:finn-b-M13_GOUT	Gout	Gout || ||	TRUE	igd	NA	NA	NA	NA	NA	NA	NA	2	0.00174	186150287	3.85e-08	766345	ieu-a-1239	Years of schooling || id:ieu-a-1239	TRUE	reported	igd	3	TRUE	30.25
150	rs4700393	G	A	G	A	0.02086	0.0311	0.5289	0.5294	FALSE	FALSE	FALSE	finn-b-M13_GOUT	5	60098267	0.0253	NA	0.2188	Gout || id:finn-b-M13_GOUT	Gout	Gout || ||	TRUE	igd	NA	NA	NA	NA	NA	NA	NA	5	0.0017	60098267	1.51e-34	766345	ieu-a-1239	Years of schooling || id:ieu-a-1239	TRUE	reported	igd	3	TRUE	150.567
151	rs4726070	A	G	A	G	0.01251	0.0117	0.6207	0.5343	FALSE	FALSE	FALSE	finn-b-M13_GOUT	7	151328218	0.0253	NA	0.6427	Gout || id:finn-b-M13_GOUT	Gout	Gout || ||	TRUE	igd	NA	NA	NA	NA	NA	NA	NA	7	0.00174	151328218	5.95e-13	766345	ieu-a-1239	Years of schooling || id:ieu-a-1239	TRUE	reported	igd	3	TRUE	51.6911
152	rs4743923	C	T	C	T	0.00985	0.0012	0.3673	0.3895	FALSE	FALSE	FALSE	finn-b-M13_GOUT	9	96251061	0.0258	NA	0.9626	Gout || id:finn-b-M13_GOUT	Gout	Gout || ||	TRUE	igd	NA	NA	NA	NA	NA	NA	NA	9	0.00176	96251061	2.42e-08	766345	ieu-a-1239	Years of schooling || id:ieu-a-1239	TRUE	reported	igd	3	TRUE	31.3218
153	rs4778058	C	T	C	T	0.01017	0.0094	0.5221	0.3948	FALSE	FALSE	FALSE	finn-b-M13_GOUT	15	93456069	0.0258	NA	0.7166	Gout || id:finn-b-M13_GOUT	Gout	Gout || ||	TRUE	igd	NA	NA	NA	NA	NA	NA	NA	15	0.0017	93456069	2.4e-09	766345	ieu-a-1239	Years of schooling || id:ieu-a-1239	TRUE	reported	igd	3	TRUE	35.7885
154	rs4787457	G	A	G	A	-0.01741	0.0381	0.3146	0.422	FALSE	FALSE	FALSE	finn-b-M13_GOUT	16	28555400	0.0254	NA	0.1333	Gout || id:finn-b-M13_GOUT	Gout	Gout || ||	TRUE	igd	NA	NA	NA	NA	NA	NA	NA	16	0.00176	28555400	3.73e-23	766345	ieu-a-1239	Years of schooling || id:ieu-a-1239	TRUE	reported	igd	3	TRUE	97.8526
155	rs4810227	A	G	A	G	0.01272	0.0074	0.6344	0.6042	FALSE	FALSE	FALSE	finn-b-M13_GOUT	20	59841800	0.0258	NA	0.772899	Gout || id:finn-b-M13_GOUT	Gout	Gout || ||	TRUE	igd	NA	NA	NA	NA	NA	NA	NA	20	0.00175	59841800	3.57e-13	766345	ieu-a-1239	Years of schooling || id:ieu-a-1239	TRUE	reported	igd	3	TRUE	52.8321
156	rs4839155	G	T	G	T	-0.01251	-0.0198	0.25	0.2747	FALSE	FALSE	FALSE	finn-b-M13_GOUT	1	112161489	0.0282	NA	0.4824	Gout || id:finn-b-M13_GOUT	Gout	Gout || ||	TRUE	igd	NA	NA	NA	NA	NA	NA	NA	1	0.002	112161489	3.94e-10	766345	ieu-a-1239	Years of schooling || id:ieu-a-1239	TRUE	reported	igd	3	TRUE	39.125
157	rs4846724	A	G	A	G	0.01018	-0.0035	0.4915	0.5769	FALSE	FALSE	FALSE	finn-b-M13_GOUT	1	221967817	0.0256	NA	0.8924	Gout || id:finn-b-M13_GOUT	Gout	Gout || ||	TRUE	igd	NA	NA	NA	NA	NA	NA	NA	1	0.0017	221967817	2.26e-09	766345	ieu-a-1239	Years of schooling || id:ieu-a-1239	TRUE	reported	igd	3	TRUE	35.859
158	rs4888746	G	A	G	A	-0.00952	0.0088	0.3776	0.4459	FALSE	FALSE	FALSE	finn-b-M13_GOUT	16	78172252	0.0255	NA	0.729899	Gout || id:finn-b-M13_GOUT	Gout	Gout || ||	TRUE	igd	NA	NA	NA	NA	NA	NA	NA	16	0.00174	78172252	4.15e-08	766345	ieu-a-1239	Years of schooling || id:ieu-a-1239	TRUE	reported	igd	3	TRUE	29.9347
159	rs4904523	A	G	A	G	-0.00936	0.0014	0.4592	0.5939	FALSE	FALSE	FALSE	finn-b-M13_GOUT	14	89723630	0.0256	NA	0.956	Gout || id:finn-b-M13_GOUT	Gout	Gout || ||	TRUE	igd	NA	NA	NA	NA	NA	NA	NA	14	0.0017	89723630	3.71e-08	766345	ieu-a-1239	Years of schooling || id:ieu-a-1239	TRUE	reported	igd	3	TRUE	30.3147
160	rs4945424	A	C	A	C	-0.00992	0.0311	0.415	0.4612	FALSE	FALSE	FALSE	finn-b-M13_GOUT	11	80305937	0.0254	NA	0.2215	Gout || id:finn-b-M13_GOUT	Gout	Gout || ||	TRUE	igd	NA	NA	NA	NA	NA	NA	NA	11	0.00171	80305937	6.94e-09	766345	ieu-a-1239	Years of schooling || id:ieu-a-1239	TRUE	reported	igd	3	TRUE	33.6536
161	rs4964046	G	A	G	A	0.01053	-0.0165	0.335	0.4082	FALSE	FALSE	FALSE	finn-b-M13_GOUT	12	27305310	0.0256	NA	0.5187	Gout || id:finn-b-M13_GOUT	Gout	Gout || ||	TRUE	igd	NA	NA	NA	NA	NA	NA	NA	12	0.00178	27305310	3.36e-09	766345	ieu-a-1239	Years of schooling || id:ieu-a-1239	TRUE	reported	igd	3	TRUE	34.9959
162	rs4972400	A	G	A	G	0.01156	0.0148	0.352	0.3556	FALSE	FALSE	FALSE	finn-b-M13_GOUT	2	174171884	0.0264	NA	0.574	Gout || id:finn-b-M13_GOUT	Gout	Gout || ||	TRUE	igd	NA	NA	NA	NA	NA	NA	NA	2	0.00181	174171884	1.7e-10	766345	ieu-a-1239	Years of schooling || id:ieu-a-1239	TRUE	reported	igd	3	TRUE	40.7905
163	rs4984541	G	A	G	A	0.01233	-0.0071	0.2415	0.2692	FALSE	FALSE	FALSE	finn-b-M13_GOUT	15	96911139	0.0285	NA	0.8025	Gout || id:finn-b-M13_GOUT	Gout	Gout || ||	TRUE	igd	NA	NA	NA	NA	NA	NA	NA	15	0.00207	96911139	2.77e-09	766345	ieu-a-1239	Years of schooling || id:ieu-a-1239	TRUE	reported	igd	3	TRUE	35.4802
164	rs535307	G	A	G	A	-0.01004	-0.0071	0.6769	0.7655	FALSE	FALSE	FALSE	finn-b-M13_GOUT	7	105345398	0.0299	NA	0.8131	Gout || id:finn-b-M13_GOUT	Gout	Gout || ||	TRUE	igd	NA	NA	NA	NA	NA	NA	NA	7	0.00184	105345398	4.73e-08	766345	ieu-a-1239	Years of schooling || id:ieu-a-1239	TRUE	reported	igd	3	TRUE	29.7736
165	rs56391344	A	G	A	G	0.01571	0.0092	0.2381	0.2124	FALSE	FALSE	FALSE	finn-b-M13_GOUT	15	78006899	0.0309	NA	0.766399	Gout || id:finn-b-M13_GOUT	Gout	Gout || ||	TRUE	igd	NA	NA	NA	NA	NA	NA	NA	15	0.00197	78006899	1.34e-15	766345	ieu-a-1239	Years of schooling || id:ieu-a-1239	TRUE	reported	igd	3	TRUE	63.5946
166	rs575113	A	G	A	G	0.01285	0.0057	0.2772	0.3156	FALSE	FALSE	FALSE	finn-b-M13_GOUT	1	110046373	0.0271	NA	0.8337	Gout || id:finn-b-M13_GOUT	Gout	Gout || ||	TRUE	igd	NA	NA	NA	NA	NA	NA	NA	1	0.00186	110046373	5.3e-12	766345	ieu-a-1239	Years of schooling || id:ieu-a-1239	TRUE	reported	igd	3	TRUE	47.7288
167	rs59123361	A	G	A	G	-0.02094	0.0535	0.1054	0.05852	FALSE	FALSE	FALSE	finn-b-M13_GOUT	1	110766454	0.0544	NA	0.325	Gout || id:finn-b-M13_GOUT	Gout	Gout || ||	TRUE	igd	NA	NA	NA	NA	NA	NA	NA	1	0.00291	110766454	5.87e-13	766345	ieu-a-1239	Years of schooling || id:ieu-a-1239	TRUE	reported	igd	3	TRUE	51.7806
168	rs6122735	T	C	T	C	0.0105	0.0375	0.4133	0.3976	FALSE	FALSE	FALSE	finn-b-M13_GOUT	20	47526007	0.0257	NA	0.1455	Gout || id:finn-b-M13_GOUT	Gout	Gout || ||	TRUE	igd	TRUE	rs6122735	rs6019512	T	C	C	T	20	0.00174	47523732	1.49e-09	766345	ieu-a-1239	Years of schooling || id:ieu-a-1239	TRUE	reported	igd	3	TRUE	36.415
169	rs6123924	G	A	G	A	-0.01528	-0.0069	0.1599	0.1207	FALSE	FALSE	FALSE	finn-b-M13_GOUT	20	58219764	0.0389	NA	0.859	Gout || id:finn-b-M13_GOUT	Gout	Gout || ||	TRUE	igd	NA	NA	NA	NA	NA	NA	NA	20	0.00235	58219764	7.55e-11	766345	ieu-a-1239	Years of schooling || id:ieu-a-1239	TRUE	reported	igd	3	TRUE	42.2777
170	rs613872	T	G	T	G	-0.0175	-0.0016	0.8282	0.8407	FALSE	FALSE	FALSE	finn-b-M13_GOUT	18	53210302	0.0345	NA	0.9625	Gout || id:finn-b-M13_GOUT	Gout	Gout || ||	TRUE	igd	NA	NA	NA	NA	NA	NA	NA	18	0.00227	53210302	1.2e-14	766345	ieu-a-1239	Years of schooling || id:ieu-a-1239	TRUE	reported	igd	3	TRUE	59.4326
171	rs61747885	T	G	T	G	0.01383	0.0531	0.1412	0.1294	FALSE	FALSE	FALSE	finn-b-M13_GOUT	4	140640703	0.0375	NA	0.157	Gout || id:finn-b-M13_GOUT	Gout	Gout || ||	TRUE	igd	NA	NA	NA	NA	NA	NA	NA	4	0.00235	140640703	4.13e-09	766345	ieu-a-1239	Years of schooling || id:ieu-a-1239	TRUE	reported	igd	3	TRUE	34.6345
172	rs62097985	T	C	T	C	-0.01288	-0.0133	0.4116	0.3964	FALSE	FALSE	FALSE	finn-b-M13_GOUT	18	50810675	0.0258	NA	0.6064	Gout || id:finn-b-M13_GOUT	Gout	Gout || ||	TRUE	igd	NA	NA	NA	NA	NA	NA	NA	18	0.00172	50810675	6.06e-14	766345	ieu-a-1239	Years of schooling || id:ieu-a-1239	TRUE	reported	igd	3	TRUE	56.0757
173	rs62157915	C	T	C	T	0.02091	-0.0372	0.05952	0.04343	FALSE	FALSE	FALSE	finn-b-M13_GOUT	2	98897183	0.0611	NA	0.5424	Gout || id:finn-b-M13_GOUT	Gout	Gout || ||	TRUE	igd	NA	NA	NA	NA	NA	NA	NA	2	0.00348	98897183	1.96e-09	766345	ieu-a-1239	Years of schooling || id:ieu-a-1239	TRUE	reported	igd	3	TRUE	36.1035
174	rs62183776	T	C	T	C	-0.01308	0.0054	0.1905	0.1256	FALSE	FALSE	FALSE	finn-b-M13_GOUT	2	172858117	0.038	NA	0.8876	Gout || id:finn-b-M13_GOUT	Gout	Gout || ||	TRUE	igd	NA	NA	NA	NA	NA	NA	NA	2	0.00217	172858117	1.65e-09	766345	ieu-a-1239	Years of schooling || id:ieu-a-1239	TRUE	reported	igd	3	TRUE	36.3326
175	rs62184480	T	C	T	C	-0.01528	-0.0291	0.2449	0.2708	FALSE	FALSE	FALSE	finn-b-M13_GOUT	2	212654200	0.0286	NA	0.3092	Gout || id:finn-b-M13_GOUT	Gout	Gout || ||	TRUE	igd	NA	NA	NA	NA	NA	NA	NA	2	0.00191	212654200	1.28e-15	766345	ieu-a-1239	Years of schooling || id:ieu-a-1239	TRUE	reported	igd	3	TRUE	64
176	rs622169	T	C	T	C	0.00999	-0.0244	0.4677	0.433	FALSE	FALSE	FALSE	finn-b-M13_GOUT	1	244437407	0.0257	NA	0.3423	Gout || id:finn-b-M13_GOUT	Gout	Gout || ||	TRUE	igd	NA	NA	NA	NA	NA	NA	NA	1	0.00178	244437407	1.89e-08	766345	ieu-a-1239	Years of schooling || id:ieu-a-1239	TRUE	reported	igd	3	TRUE	31.4986
177	rs62439690	A	G	A	G	-0.01087	0.0954	0.267	0.2048	FALSE	FALSE	FALSE	finn-b-M13_GOUT	7	21417556	0.0314	NA	0.00233798	Gout || id:finn-b-M13_GOUT	Gout	Gout || ||	TRUE	igd	NA	NA	NA	NA	NA	NA	NA	7	0.00194	21417556	2.18e-08	766345	ieu-a-1239	Years of schooling || id:ieu-a-1239	TRUE	reported	igd	3	TRUE	31.3946
178	rs62444881	T	C	T	C	0.01815	-0.0727	0.1905	0.2853	FALSE	FALSE	FALSE	finn-b-M13_GOUT	7	2052318	0.0281	NA	0.00967097	Gout || id:finn-b-M13_GOUT	Gout	Gout || ||	TRUE	igd	NA	NA	NA	NA	NA	NA	NA	7	0.00217	2052318	5.79e-17	766345	ieu-a-1239	Years of schooling || id:ieu-a-1239	TRUE	reported	igd	3	TRUE	69.9574
179	rs6493265	T	C	T	C	-0.01385	-0.0281	0.3895	0.3381	FALSE	FALSE	FALSE	finn-b-M13_GOUT	15	47513253	0.0268	NA	0.2949	Gout || id:finn-b-M13_GOUT	Gout	Gout || ||	TRUE	igd	NA	NA	NA	NA	NA	NA	NA	15	0.00174	47513253	1.7e-15	766345	ieu-a-1239	Years of schooling || id:ieu-a-1239	TRUE	reported	igd	3	TRUE	63.3579
180	rs6513959	G	A	G	A	-0.01177	-0.008	0.2789	0.3991	FALSE	FALSE	FALSE	finn-b-M13_GOUT	20	43626696	0.0256	NA	0.7548	Gout || id:finn-b-M13_GOUT	Gout	Gout || ||	TRUE	igd	TRUE	rs6513959	rs7271519	G	A	C	T	20	0.00185	43620856	1.88e-10	766345	ieu-a-1239	Years of schooling || id:ieu-a-1239	TRUE	reported	igd	3	TRUE	40.4771
181	rs6557171	C	T	C	T	0.01567	-0.0241	0.7245	0.668	FALSE	FALSE	FALSE	finn-b-M13_GOUT	6	152234593	0.0269	NA	0.3709	Gout || id:finn-b-M13_GOUT	Gout	Gout || ||	TRUE	igd	NA	NA	NA	NA	NA	NA	NA	6	0.00181	152234593	4.15e-18	766345	ieu-a-1239	Years of schooling || id:ieu-a-1239	TRUE	reported	igd	3	TRUE	74.9516
182	rs66568921	G	T	G	T	0.01565	-0.0374	0.3639	0.4164	FALSE	FALSE	FALSE	finn-b-M13_GOUT	3	85678223	0.0257	NA	0.145	Gout || id:finn-b-M13_GOUT	Gout	Gout || ||	TRUE	igd	TRUE	rs66568921	rs62263929	G	T	T	C	3	0.00182	85672018	7.49e-18	766345	ieu-a-1239	Years of schooling || id:ieu-a-1239	TRUE	reported	igd	3	TRUE	73.9411
183	rs6731373	A	G	A	G	-0.01256	-0.0084	0.3367	0.2239	FALSE	FALSE	FALSE	finn-b-M13_GOUT	2	68503044	0.0304	NA	0.7815	Gout || id:finn-b-M13_GOUT	Gout	Gout || ||	TRUE	igd	NA	NA	NA	NA	NA	NA	NA	2	0.00181	68503044	3.47e-12	766345	ieu-a-1239	Years of schooling || id:ieu-a-1239	TRUE	reported	igd	3	TRUE	48.1529
184	rs67885444	T	C	T	C	0.01406	0.0353	0.1718	0.1609	FALSE	FALSE	FALSE	finn-b-M13_GOUT	8	28678973	0.0341	NA	0.3006	Gout || id:finn-b-M13_GOUT	Gout	Gout || ||	TRUE	igd	NA	NA	NA	NA	NA	NA	NA	8	0.00232	28678973	1.48e-09	766345	ieu-a-1239	Years of schooling || id:ieu-a-1239	TRUE	reported	igd	3	TRUE	36.7278
185	rs67890737	A	C	A	C	-0.01141	-0.035	0.3265	0.3131	FALSE	FALSE	FALSE	finn-b-M13_GOUT	2	228984644	0.0271	NA	0.1974	Gout || id:finn-b-M13_GOUT	Gout	Gout || ||	TRUE	igd	NA	NA	NA	NA	NA	NA	NA	2	0.00179	228984644	2.01e-10	766345	ieu-a-1239	Years of schooling || id:ieu-a-1239	TRUE	reported	igd	3	TRUE	40.6317
186	rs6803651	T	G	T	G	0.01131	0.0245	0.415	0.4022	FALSE	FALSE	FALSE	finn-b-M13_GOUT	3	64431730	0.0258	NA	0.343	Gout || id:finn-b-M13_GOUT	Gout	Gout || ||	TRUE	igd	NA	NA	NA	NA	NA	NA	NA	3	0.00172	64431730	4.36e-11	766345	ieu-a-1239	Years of schooling || id:ieu-a-1239	TRUE	reported	igd	3	TRUE	43.2383
187	rs6805241	C	T	C	T	-0.01413	0.0001	0.1973	0.24	FALSE	FALSE	FALSE	finn-b-M13_GOUT	3	116532683	0.0297	NA	0.9972	Gout || id:finn-b-M13_GOUT	Gout	Gout || ||	TRUE	igd	NA	NA	NA	NA	NA	NA	NA	3	0.00203	116532683	3.09e-12	766345	ieu-a-1239	Years of schooling || id:ieu-a-1239	TRUE	reported	igd	3	TRUE	48.4498
188	rs6938002	A	G	A	G	-0.01008	-0.0206	0.3963	0.4633	FALSE	FALSE	FALSE	finn-b-M13_GOUT	6	37526024	0.0253	NA	0.415	Gout || id:finn-b-M13_GOUT	Gout	Gout || ||	TRUE	igd	NA	NA	NA	NA	NA	NA	NA	6	0.00173	37526024	5.41e-09	766345	ieu-a-1239	Years of schooling || id:ieu-a-1239	TRUE	reported	igd	3	TRUE	33.9491
189	rs6959891	G	A	G	A	-0.01136	-0.0116	0.2959	0.2437	FALSE	FALSE	FALSE	finn-b-M13_GOUT	7	54714000	0.0293	NA	0.691899	Gout || id:finn-b-M13_GOUT	Gout	Gout || ||	TRUE	igd	NA	NA	NA	NA	NA	NA	NA	7	0.00189	54714000	1.74e-09	766345	ieu-a-1239	Years of schooling || id:ieu-a-1239	TRUE	reported	igd	3	TRUE	36.1271
190	rs7012546	T	C	T	C	0.01009	0.0277	0.4201	0.4276	FALSE	FALSE	FALSE	finn-b-M13_GOUT	8	105067737	0.0255	NA	0.2783	Gout || id:finn-b-M13_GOUT	Gout	Gout || ||	TRUE	igd	NA	NA	NA	NA	NA	NA	NA	8	0.00172	105067737	4.93e-09	766345	ieu-a-1239	Years of schooling || id:ieu-a-1239	TRUE	reported	igd	3	TRUE	34.4132
191	rs702606	C	T	C	T	-0.01427	-0.0004	0.1701	0.1475	FALSE	FALSE	FALSE	finn-b-M13_GOUT	5	53167117	0.0358	NA	0.992	Gout || id:finn-b-M13_GOUT	Gout	Gout || ||	TRUE	igd	NA	NA	NA	NA	NA	NA	NA	5	0.0025	53167117	1.12e-08	766345	ieu-a-1239	Years of schooling || id:ieu-a-1239	TRUE	reported	igd	3	TRUE	32.5813
192	rs7029718	A	G	A	G	0.02439	0.0104	0.4354	0.423	FALSE	FALSE	FALSE	finn-b-M13_GOUT	9	23358495	0.0255	NA	0.6838	Gout || id:finn-b-M13_GOUT	Gout	Gout || ||	TRUE	igd	NA	NA	NA	NA	NA	NA	NA	9	0.00174	23358495	1.85e-44	766345	ieu-a-1239	Years of schooling || id:ieu-a-1239	TRUE	reported	igd	3	TRUE	196.483
193	rs7031698	C	T	C	T	0.01248	0.0291	0.7755	0.7541	FALSE	FALSE	FALSE	finn-b-M13_GOUT	9	82441486	0.0293	NA	0.3205	Gout || id:finn-b-M13_GOUT	Gout	Gout || ||	TRUE	igd	NA	NA	NA	NA	NA	NA	NA	9	0.00206	82441486	1.26e-09	766345	ieu-a-1239	Years of schooling || id:ieu-a-1239	TRUE	reported	igd	3	TRUE	36.7024
194	rs710629	A	G	A	G	0.01053	-0.0049	0.6565	0.5969	FALSE	FALSE	FALSE	finn-b-M13_GOUT	12	67697856	0.0256	NA	0.8494	Gout || id:finn-b-M13_GOUT	Gout	Gout || ||	TRUE	igd	NA	NA	NA	NA	NA	NA	NA	12	0.00177	67697856	2.96e-09	766345	ieu-a-1239	Years of schooling || id:ieu-a-1239	TRUE	reported	igd	3	TRUE	35.3924
195	rs71646142	T	C	T	C	0.01286	0.0464	0.1735	0.1555	FALSE	FALSE	FALSE	finn-b-M13_GOUT	1	212369228	0.0348	NA	0.1828	Gout || id:finn-b-M13_GOUT	Gout	Gout || ||	TRUE	igd	NA	NA	NA	NA	NA	NA	NA	1	0.00217	212369228	3.11e-09	766345	ieu-a-1239	Years of schooling || id:ieu-a-1239	TRUE	reported	igd	3	TRUE	35.1206
196	rs7233920	A	G	A	G	-0.01315	0.0056	0.216	0.2759	FALSE	FALSE	FALSE	finn-b-M13_GOUT	18	37416318	0.0283	NA	0.8436	Gout || id:finn-b-M13_GOUT	Gout	Gout || ||	TRUE	igd	NA	NA	NA	NA	NA	NA	NA	18	0.00202	37416318	7.13e-11	766345	ieu-a-1239	Years of schooling || id:ieu-a-1239	TRUE	reported	igd	3	TRUE	42.3788
197	rs7257460	C	T	C	T	-0.01145	-0.0502	0.2704	0.2373	FALSE	FALSE	FALSE	finn-b-M13_GOUT	19	30746753	0.0298	NA	0.0912599	Gout || id:finn-b-M13_GOUT	Gout	Gout || ||	TRUE	igd	NA	NA	NA	NA	NA	NA	NA	19	0.00189	30746753	1.25e-09	766345	ieu-a-1239	Years of schooling || id:ieu-a-1239	TRUE	reported	igd	3	TRUE	36.7018
198	rs72807818	A	G	A	G	0.01915	-0.022	0.1241	0.09431	FALSE	FALSE	FALSE	finn-b-M13_GOUT	2	51819019	0.0435	NA	0.612999	Gout || id:finn-b-M13_GOUT	Gout	Gout || ||	TRUE	igd	NA	NA	NA	NA	NA	NA	NA	2	0.00252	51819019	2.79e-14	766345	ieu-a-1239	Years of schooling || id:ieu-a-1239	TRUE	reported	igd	3	TRUE	57.7479
199	rs72828517	C	T	C	T	0.01836	0.0137	0.1412	0.1489	FALSE	FALSE	FALSE	finn-b-M13_GOUT	6	19036035	0.0356	NA	0.701	Gout || id:finn-b-M13_GOUT	Gout	Gout || ||	TRUE	igd	NA	NA	NA	NA	NA	NA	NA	6	0.00224	19036035	2.83e-16	766345	ieu-a-1239	Years of schooling || id:ieu-a-1239	TRUE	reported	igd	3	TRUE	67.1814
200	rs72840994	G	T	G	T	0.01247	-0.0206	0.182	0.1927	FALSE	FALSE	FALSE	finn-b-M13_GOUT	10	87124801	0.0322	NA	0.5217	Gout || id:finn-b-M13_GOUT	Gout	Gout || ||	TRUE	igd	NA	NA	NA	NA	NA	NA	NA	10	0.00216	87124801	7.77e-09	766345	ieu-a-1239	Years of schooling || id:ieu-a-1239	TRUE	reported	igd	3	TRUE	33.3292
201	rs730384	A	G	A	G	0.01016	0.025	0.4558	0.4153	FALSE	FALSE	FALSE	finn-b-M13_GOUT	14	74889870	0.0256	NA	0.3294	Gout || id:finn-b-M13_GOUT	Gout	Gout || ||	TRUE	igd	NA	NA	NA	NA	NA	NA	NA	14	0.00171	74889870	3.01e-09	766345	ieu-a-1239	Years of schooling || id:ieu-a-1239	TRUE	reported	igd	3	TRUE	35.3017
202	rs7321274	G	A	G	A	-0.01275	-0.0347	0.1956	0.2301	FALSE	FALSE	FALSE	finn-b-M13_GOUT	13	69146186	0.0299	NA	0.2458	Gout || id:finn-b-M13_GOUT	Gout	Gout || ||	TRUE	igd	NA	NA	NA	NA	NA	NA	NA	13	0.00211	69146186	1.59e-09	766345	ieu-a-1239	Years of schooling || id:ieu-a-1239	TRUE	reported	igd	3	TRUE	36.5137
203	rs73301698	A	G	A	G	-0.01291	0.0409	0.2262	0.195	FALSE	FALSE	FALSE	finn-b-M13_GOUT	12	15539771	0.0318	NA	0.1979	Gout || id:finn-b-M13_GOUT	Gout	Gout || ||	TRUE	igd	NA	NA	NA	NA	NA	NA	NA	12	0.00208	15539771	5.81e-10	766345	ieu-a-1239	Years of schooling || id:ieu-a-1239	TRUE	reported	igd	3	TRUE	38.5235
204	rs7332724	T	C	T	C	-0.01149	0.0004	0.2619	0.3125	FALSE	FALSE	FALSE	finn-b-M13_GOUT	13	91629272	0.0272	NA	0.9887	Gout || id:finn-b-M13_GOUT	Gout	Gout || ||	TRUE	igd	NA	NA	NA	NA	NA	NA	NA	13	0.00189	91629272	1.26e-09	766345	ieu-a-1239	Years of schooling || id:ieu-a-1239	TRUE	reported	igd	3	TRUE	36.9587
205	rs73344830	G	A	G	A	-0.0172	0.0387	0.602	0.5593	FALSE	FALSE	FALSE	finn-b-M13_GOUT	10	103816828	0.0254	NA	0.1278	Gout || id:finn-b-M13_GOUT	Gout	Gout || ||	TRUE	igd	NA	NA	NA	NA	NA	NA	NA	10	0.00172	103816828	1.95e-23	766345	ieu-a-1239	Years of schooling || id:ieu-a-1239	TRUE	reported	igd	3	TRUE	100
206	rs736282	C	T	C	T	-0.01082	-0.0243	0.5153	0.5902	FALSE	FALSE	FALSE	finn-b-M13_GOUT	14	94287860	0.0256	NA	0.3418	Gout || id:finn-b-M13_GOUT	Gout	Gout || ||	TRUE	igd	NA	NA	NA	NA	NA	NA	NA	14	0.0017	94287860	2.07e-10	766345	ieu-a-1239	Years of schooling || id:ieu-a-1239	TRUE	reported	igd	3	TRUE	40.5095
207	rs73874335	T	C	T	C	-0.0199	0.0661	0.05952	0.03624	FALSE	FALSE	FALSE	finn-b-M13_GOUT	3	157933483	0.0672	NA	0.3252	Gout || id:finn-b-M13_GOUT	Gout	Gout || ||	TRUE	igd	NA	NA	NA	NA	NA	NA	NA	3	0.00361	157933483	3.4e-08	766345	ieu-a-1239	Years of schooling || id:ieu-a-1239	TRUE	reported	igd	3	TRUE	30.3873
208	rs743316	C	T	C	T	-0.01185	0.0121	0.182	0.2711	FALSE	FALSE	FALSE	finn-b-M13_GOUT	21	35252696	0.0284	NA	0.67	Gout || id:finn-b-M13_GOUT	Gout	Gout || ||	TRUE	igd	NA	NA	NA	NA	NA	NA	NA	21	0.00208	35252696	1.2e-08	766345	ieu-a-1239	Years of schooling || id:ieu-a-1239	TRUE	reported	igd	3	TRUE	32.4571
209	rs74643044	C	T	C	T	0.02323	-0.0564	0.02721	0.05779	FALSE	FALSE	FALSE	finn-b-M13_GOUT	5	102535528	0.0541	NA	0.297	Gout || id:finn-b-M13_GOUT	Gout	Gout || ||	TRUE	igd	NA	NA	NA	NA	NA	NA	NA	5	0.00386	102535528	1.8e-09	766345	ieu-a-1239	Years of schooling || id:ieu-a-1239	TRUE	reported	igd	3	TRUE	36.2179
210	rs74701752	T	G	T	G	0.01591	0.0213	0.09524	0.09768	FALSE	FALSE	FALSE	finn-b-M13_GOUT	1	20875676	0.0428	NA	0.618399	Gout || id:finn-b-M13_GOUT	Gout	Gout || ||	TRUE	igd	NA	NA	NA	NA	NA	NA	NA	1	0.00285	20875676	2.38e-08	766345	ieu-a-1239	Years of schooling || id:ieu-a-1239	TRUE	reported	igd	3	TRUE	31.1638
211	rs7481514	G	A	G	A	0.01072	0.0258	0.665	0.7444	FALSE	FALSE	FALSE	finn-b-M13_GOUT	11	131291963	0.0289	NA	0.3711	Gout || id:finn-b-M13_GOUT	Gout	Gout || ||	TRUE	igd	NA	NA	NA	NA	NA	NA	NA	11	0.00178	131291963	1.56e-09	766345	ieu-a-1239	Years of schooling || id:ieu-a-1239	TRUE	reported	igd	3	TRUE	36.2702
212	rs74998289	G	T	G	T	-0.01821	0.0225	0.2398	0.08133	FALSE	FALSE	FALSE	finn-b-M13_GOUT	17	43913558	0.047	NA	0.6324	Gout || id:finn-b-M13_GOUT	Gout	Gout || ||	TRUE	igd	NA	NA	NA	NA	NA	NA	NA	17	0.00213	43913558	1.31e-17	766345	ieu-a-1239	Years of schooling || id:ieu-a-1239	TRUE	reported	igd	3	TRUE	73.0905
213	rs7594904	C	T	C	T	0.00969	-0.0306	0.4184	0.4594	FALSE	FALSE	FALSE	finn-b-M13_GOUT	2	101184651	0.0253	NA	0.2272	Gout || id:finn-b-M13_GOUT	Gout	Gout || ||	TRUE	igd	NA	NA	NA	NA	NA	NA	NA	2	0.00173	101184651	2.05e-08	766345	ieu-a-1239	Years of schooling || id:ieu-a-1239	TRUE	reported	igd	3	TRUE	31.3729
214	rs7603132	A	G	A	G	0.01317	-0.0324	0.1548	0.2211	FALSE	FALSE	FALSE	finn-b-M13_GOUT	2	4951548	0.0305	NA	0.2872	Gout || id:finn-b-M13_GOUT	Gout	Gout || ||	TRUE	igd	NA	NA	NA	NA	NA	NA	NA	2	0.00215	4951548	9.17e-10	766345	ieu-a-1239	Years of schooling || id:ieu-a-1239	TRUE	reported	igd	3	TRUE	37.5227
215	rs76076331	T	C	T	C	0.01873	-0.0269	0.131	0.1948	FALSE	FALSE	FALSE	finn-b-M13_GOUT	2	10977585	0.032	NA	0.4013	Gout || id:finn-b-M13_GOUT	Gout	Gout || ||	TRUE	igd	NA	NA	NA	NA	NA	NA	NA	2	0.00248	10977585	4.4e-14	766345	ieu-a-1239	Years of schooling || id:ieu-a-1239	TRUE	reported	igd	3	TRUE	57.039
216	rs7650602	C	T	C	T	0.00939	0.0119	0.4286	0.4586	FALSE	FALSE	FALSE	finn-b-M13_GOUT	3	141147414	0.0254	NA	0.6392	Gout || id:finn-b-M13_GOUT	Gout	Gout || ||	TRUE	igd	NA	NA	NA	NA	NA	NA	NA	3	0.00171	141147414	4.11e-08	766345	ieu-a-1239	Years of schooling || id:ieu-a-1239	TRUE	reported	igd	3	TRUE	30.1536
217	rs76608582	A	C	A	C	0.02798	0.012	0.04082	0.05797	FALSE	FALSE	FALSE	finn-b-M13_GOUT	19	4474725	0.0545	NA	0.8252	Gout || id:finn-b-M13_GOUT	Gout	Gout || ||	TRUE	igd	NA	NA	NA	NA	NA	NA	NA	19	0.00445	4474725	3.11e-10	766345	ieu-a-1239	Years of schooling || id:ieu-a-1239	TRUE	reported	igd	3	TRUE	39.5344
218	rs77025239	A	G	A	G	-0.01422	-0.0334	0.1088	0.1715	FALSE	FALSE	FALSE	finn-b-M13_GOUT	3	180734185	0.0332	NA	0.3151	Gout || id:finn-b-M13_GOUT	Gout	Gout || ||	TRUE	igd	NA	NA	NA	NA	NA	NA	NA	3	0.00234	180734185	1.33e-09	766345	ieu-a-1239	Years of schooling || id:ieu-a-1239	TRUE	reported	igd	3	TRUE	36.929
219	rs77128898	T	C	T	C	-0.02769	0.0118	0.02211	0.05262	FALSE	FALSE	FALSE	finn-b-M13_GOUT	11	61313525	0.0576	NA	0.8376	Gout || id:finn-b-M13_GOUT	Gout	Gout || ||	TRUE	igd	NA	NA	NA	NA	NA	NA	NA	11	0.00482	61313525	9.47e-09	766345	ieu-a-1239	Years of schooling || id:ieu-a-1239	TRUE	reported	igd	3	TRUE	33.0029
220	rs77702622	A	G	A	G	-0.02447	-0.08	0.07653	0.03673	FALSE	FALSE	FALSE	finn-b-M13_GOUT	8	143367857	0.0672	NA	0.2339	Gout || id:finn-b-M13_GOUT	Gout	Gout || ||	TRUE	igd	NA	NA	NA	NA	NA	NA	NA	8	0.00351	143367857	2.99e-12	766345	ieu-a-1239	Years of schooling || id:ieu-a-1239	TRUE	reported	igd	3	TRUE	48.602
221	rs77835879	G	A	G	A	-0.01601	-0.0616	0.09014	0.07404	FALSE	FALSE	FALSE	finn-b-M13_GOUT	12	26522623	0.0487	NA	0.2061	Gout || id:finn-b-M13_GOUT	Gout	Gout || ||	TRUE	igd	NA	NA	NA	NA	NA	NA	NA	12	0.00288	26522623	2.68e-08	766345	ieu-a-1239	Years of schooling || id:ieu-a-1239	TRUE	reported	igd	3	TRUE	30.9028
222	rs7796203	A	G	A	G	-0.01074	-0.013	0.5255	0.6273	FALSE	FALSE	FALSE	finn-b-M13_GOUT	7	117505487	0.0261	NA	0.6181	Gout || id:finn-b-M13_GOUT	Gout	Gout || ||	TRUE	igd	NA	NA	NA	NA	NA	NA	NA	7	0.00171	117505487	3.6e-10	766345	ieu-a-1239	Years of schooling || id:ieu-a-1239	TRUE	reported	igd	3	TRUE	39.4472
223	rs7803932	A	G	A	G	0.0143	-0.0145	0.1565	0.1485	FALSE	FALSE	FALSE	finn-b-M13_GOUT	7	70203673	0.0356	NA	0.684	Gout || id:finn-b-M13_GOUT	Gout	Gout || ||	TRUE	igd	NA	NA	NA	NA	NA	NA	NA	7	0.00226	70203673	2.44e-10	766345	ieu-a-1239	Years of schooling || id:ieu-a-1239	TRUE	reported	igd	3	TRUE	40.0364
224	rs7808399	G	A	G	A	0.0107	0.015	0.5476	0.482	FALSE	FALSE	FALSE	finn-b-M13_GOUT	7	8075222	0.0252	NA	0.5528	Gout || id:finn-b-M13_GOUT	Gout	Gout || ||	TRUE	igd	NA	NA	NA	NA	NA	NA	NA	7	0.00171	8075222	3.78e-10	766345	ieu-a-1239	Years of schooling || id:ieu-a-1239	TRUE	reported	igd	3	TRUE	39.1539
225	rs7863447	A	G	A	G	0.01678	-0.0386	0.8333	0.7995	FALSE	FALSE	FALSE	finn-b-M13_GOUT	9	14155418	0.0316	NA	0.2222	Gout || id:finn-b-M13_GOUT	Gout	Gout || ||	TRUE	igd	NA	NA	NA	NA	NA	NA	NA	9	0.00233	14155418	5.91e-13	766345	ieu-a-1239	Years of schooling || id:ieu-a-1239	TRUE	reported	igd	3	TRUE	51.8647
226	rs78721320	A	G	A	G	0.01307	-0.0587	0.2041	0.1858	FALSE	FALSE	FALSE	finn-b-M13_GOUT	5	3304854	0.0328	NA	0.0734395	Gout || id:finn-b-M13_GOUT	Gout	Gout || ||	TRUE	igd	NA	NA	NA	NA	NA	NA	NA	5	0.00219	3304854	2.28e-09	766345	ieu-a-1239	Years of schooling || id:ieu-a-1239	TRUE	reported	igd	3	TRUE	35.6175
227	rs790647	A	C	A	C	-0.01482	-0.0332	0.2347	0.2068	FALSE	FALSE	FALSE	finn-b-M13_GOUT	10	106776484	0.0312	NA	0.2867	Gout || id:finn-b-M13_GOUT	Gout	Gout || ||	TRUE	igd	NA	NA	NA	NA	NA	NA	NA	10	0.00202	106776484	2.17e-13	766345	ieu-a-1239	Years of schooling || id:ieu-a-1239	TRUE	reported	igd	3	TRUE	53.8262
228	rs7924036	T	G	T	G	0.01501	-0.0414	0.5391	0.5119	FALSE	FALSE	FALSE	finn-b-M13_GOUT	10	65191645	0.0252	NA	0.1005	Gout || id:finn-b-M13_GOUT	Gout	Gout || ||	TRUE	igd	NA	NA	NA	NA	NA	NA	NA	10	0.0017	65191645	1.07e-18	766345	ieu-a-1239	Years of schooling || id:ieu-a-1239	TRUE	reported	igd	3	TRUE	77.9585
229	rs79265434	G	A	G	A	0.02331	-0.0209	0.1173	0.1076	FALSE	FALSE	FALSE	finn-b-M13_GOUT	7	24621381	0.0413	NA	0.612901	Gout || id:finn-b-M13_GOUT	Gout	Gout || ||	TRUE	igd	NA	NA	NA	NA	NA	NA	NA	7	0.00262	24621381	6.08e-19	766345	ieu-a-1239	Years of schooling || id:ieu-a-1239	TRUE	reported	igd	3	TRUE	79.1557
230	rs79269403	A	G	A	G	0.01447	-0.0338	0.2228	0.2431	FALSE	FALSE	FALSE	finn-b-M13_GOUT	3	108036819	0.0296	NA	0.253	Gout || id:finn-b-M13_GOUT	Gout	Gout || ||	TRUE	igd	NA	NA	NA	NA	NA	NA	NA	3	0.00204	108036819	1.17e-12	766345	ieu-a-1239	Years of schooling || id:ieu-a-1239	TRUE	reported	igd	3	TRUE	50.3126
231	rs795230	T	C	T	C	0.00952	0.0224	0.4184	0.394	FALSE	FALSE	FALSE	finn-b-M13_GOUT	11	30774525	0.0258	NA	0.385	Gout || id:finn-b-M13_GOUT	Gout	Gout || ||	TRUE	igd	NA	NA	NA	NA	NA	NA	NA	11	0.00172	30774525	2.97e-08	766345	ieu-a-1239	Years of schooling || id:ieu-a-1239	TRUE	reported	igd	3	TRUE	30.6349
232	rs79523955	G	A	G	A	-0.01802	0.0087	0.09524	0.127	FALSE	FALSE	FALSE	finn-b-M13_GOUT	1	28799065	0.0383	NA	0.8198	Gout || id:finn-b-M13_GOUT	Gout	Gout || ||	TRUE	igd	NA	NA	NA	NA	NA	NA	NA	1	0.00283	28799065	1.87e-10	766345	ieu-a-1239	Years of schooling || id:ieu-a-1239	TRUE	reported	igd	3	TRUE	40.5449
233	rs7977614	G	A	G	A	0.01325	-0.0311	0.3078	0.2789	FALSE	FALSE	FALSE	finn-b-M13_GOUT	12	110115286	0.0283	NA	0.2728	Gout || id:finn-b-M13_GOUT	Gout	Gout || ||	TRUE	igd	NA	NA	NA	NA	NA	NA	NA	12	0.00198	110115286	2.09e-11	766345	ieu-a-1239	Years of schooling || id:ieu-a-1239	TRUE	reported	igd	3	TRUE	44.7818
234	rs7993663	C	T	C	T	0.0118	-0.0309	0.3571	0.3449	FALSE	FALSE	FALSE	finn-b-M13_GOUT	13	55761771	0.0264	NA	0.2417	Gout || id:finn-b-M13_GOUT	Gout	Gout || ||	TRUE	igd	NA	NA	NA	NA	NA	NA	NA	13	0.00178	55761771	3.25e-11	766345	ieu-a-1239	Years of schooling || id:ieu-a-1239	TRUE	reported	igd	3	TRUE	43.9465
235	rs8008382	C	T	C	T	0.01208	0.0021	0.6871	0.627	FALSE	FALSE	FALSE	finn-b-M13_GOUT	14	104058014	0.0263	NA	0.9379	Gout || id:finn-b-M13_GOUT	Gout	Gout || ||	TRUE	igd	TRUE	rs8008382	rs4900582	T	C	A	C	14	0.00185	104054425	6.12e-11	766345	ieu-a-1239	Years of schooling || id:ieu-a-1239	TRUE	reported	igd	3	TRUE	42.6374
236	rs80171383	A	G	A	G	0.0145	-0.0567	0.1241	0.145	FALSE	FALSE	FALSE	finn-b-M13_GOUT	11	46084677	0.0359	NA	0.1151	Gout || id:finn-b-M13_GOUT	Gout	Gout || ||	TRUE	igd	NA	NA	NA	NA	NA	NA	NA	11	0.00241	46084677	1.83e-09	766345	ieu-a-1239	Years of schooling || id:ieu-a-1239	TRUE	reported	igd	3	TRUE	36.1994
237	rs8020034	A	G	A	G	0.01782	-0.0008	0.2058	0.09984	FALSE	FALSE	FALSE	finn-b-M13_GOUT	14	26981100	0.0423	NA	0.9853	Gout || id:finn-b-M13_GOUT	Gout	Gout || ||	TRUE	igd	NA	NA	NA	NA	NA	NA	NA	14	0.00223	26981100	1.17e-15	766345	ieu-a-1239	Years of schooling || id:ieu-a-1239	TRUE	reported	igd	3	TRUE	63.8566
238	rs818415	G	T	G	T	0.01235	-0.0062	0.182	0.157	FALSE	FALSE	FALSE	finn-b-M13_GOUT	16	65448079	0.0345	NA	0.8578	Gout || id:finn-b-M13_GOUT	Gout	Gout || ||	TRUE	igd	NA	NA	NA	NA	NA	NA	NA	16	0.00219	65448079	1.72e-08	766345	ieu-a-1239	Years of schooling || id:ieu-a-1239	TRUE	reported	igd	3	TRUE	31.8014
239	rs837080	C	T	C	T	0.01092	-0.0506	0.4932	0.4424	FALSE	FALSE	FALSE	finn-b-M13_GOUT	8	130925116	0.0255	NA	0.0472999	Gout || id:finn-b-M13_GOUT	Gout	Gout || ||	TRUE	igd	NA	NA	NA	NA	NA	NA	NA	8	0.0017	130925116	1.43e-10	766345	ieu-a-1239	Years of schooling || id:ieu-a-1239	TRUE	reported	igd	3	TRUE	41.2617
240	rs892612	C	A	C	A	0.01464	0.0258	0.8418	0.8435	FALSE	FALSE	FALSE	finn-b-M13_GOUT	5	136533365	0.0348	NA	0.4588	Gout || id:finn-b-M13_GOUT	Gout	Gout || ||	TRUE	igd	NA	NA	NA	NA	NA	NA	NA	5	0.00237	136533365	6.63e-10	766345	ieu-a-1239	Years of schooling || id:ieu-a-1239	TRUE	reported	igd	3	TRUE	38.158
241	rs894067	A	G	A	G	0.01041	0.0338	0.3929	0.3665	FALSE	FALSE	FALSE	finn-b-M13_GOUT	11	76454408	0.0262	NA	0.197	Gout || id:finn-b-M13_GOUT	Gout	Gout || ||	TRUE	igd	NA	NA	NA	NA	NA	NA	NA	11	0.00175	76454408	2.74e-09	766345	ieu-a-1239	Years of schooling || id:ieu-a-1239	TRUE	reported	igd	3	TRUE	35.3855
242	rs9289300	C	T	C	T	0.01512	-0.0185	0.1837	0.1305	FALSE	FALSE	FALSE	finn-b-M13_GOUT	3	127144988	0.0373	NA	0.62	Gout || id:finn-b-M13_GOUT	Gout	Gout || ||	TRUE	igd	NA	NA	NA	NA	NA	NA	NA	3	0.00234	127144988	1.1e-10	766345	ieu-a-1239	Years of schooling || id:ieu-a-1239	TRUE	reported	igd	3	TRUE	41.7515
243	rs9320493	G	A	G	A	-0.01394	0.0132	0.8639	0.8907	FALSE	FALSE	FALSE	finn-b-M13_GOUT	6	114742697	0.0403	NA	0.7431	Gout || id:finn-b-M13_GOUT	Gout	Gout || ||	TRUE	igd	NA	NA	NA	NA	NA	NA	NA	6	0.0024	114742697	6.13e-09	766345	ieu-a-1239	Years of schooling || id:ieu-a-1239	TRUE	reported	igd	3	TRUE	33.7367
244	rs9342482	T	G	T	G	0.01264	-0.0014	0.2908	0.2488	FALSE	FALSE	FALSE	finn-b-M13_GOUT	6	66223843	0.0291	NA	0.9611	Gout || id:finn-b-M13_GOUT	Gout	Gout || ||	TRUE	igd	NA	NA	NA	NA	NA	NA	NA	6	0.00197	66223843	1.36e-10	766345	ieu-a-1239	Years of schooling || id:ieu-a-1239	TRUE	reported	igd	3	TRUE	41.1682
245	rs9349956	C	A	C	A	0.01881	-0.0518	0.2398	0.08035	FALSE	FALSE	FALSE	finn-b-M13_GOUT	6	14718260	0.0476	NA	0.2769	Gout || id:finn-b-M13_GOUT	Gout	Gout || ||	TRUE	igd	NA	NA	NA	NA	NA	NA	NA	6	0.00225	14718260	6.28e-17	766345	ieu-a-1239	Years of schooling || id:ieu-a-1239	TRUE	reported	igd	3	TRUE	69.8896
246	rs9372625	A	G	A	G	0.02383	-0.0337	0.4133	0.3196	FALSE	FALSE	FALSE	finn-b-M13_GOUT	6	98344031	0.0271	NA	0.214	Gout || id:finn-b-M13_GOUT	Gout	Gout || ||	TRUE	igd	NA	NA	NA	NA	NA	NA	NA	6	0.00176	98344031	6.76e-42	766345	ieu-a-1239	Years of schooling || id:ieu-a-1239	TRUE	reported	igd	3	TRUE	183.325
247	rs9384679	T	C	T	C	-0.00959	0.0229	0.4082	0.4214	FALSE	FALSE	FALSE	finn-b-M13_GOUT	6	108864419	0.0255	NA	0.3684	Gout || id:finn-b-M13_GOUT	Gout	Gout || ||	TRUE	igd	NA	NA	NA	NA	NA	NA	NA	6	0.00176	108864419	4.88e-08	766345	ieu-a-1239	Years of schooling || id:ieu-a-1239	TRUE	reported	igd	3	TRUE	29.6901
248	rs9386319	G	A	G	A	0.00991	-0.0283	0.4269	0.4094	FALSE	FALSE	FALSE	finn-b-M13_GOUT	6	96566419	0.0257	NA	0.2693	Gout || id:finn-b-M13_GOUT	Gout	Gout || ||	TRUE	igd	NA	NA	NA	NA	NA	NA	NA	6	0.00174	96566419	1.27e-08	766345	ieu-a-1239	Years of schooling || id:ieu-a-1239	TRUE	reported	igd	3	TRUE	32.4376
249	rs9386787	G	A	G	A	0.00958	-0.0113	0.5136	0.6259	FALSE	FALSE	FALSE	finn-b-M13_GOUT	6	109600293	0.0262	NA	0.666201	Gout || id:finn-b-M13_GOUT	Gout	Gout || ||	TRUE	igd	NA	NA	NA	NA	NA	NA	NA	6	0.0017	109600293	1.82e-08	766345	ieu-a-1239	Years of schooling || id:ieu-a-1239	TRUE	reported	igd	3	TRUE	31.7565
250	rs9436866	C	A	C	A	0.01882	-0.0376	0.09524	0.1184	FALSE	FALSE	FALSE	finn-b-M13_GOUT	1	69427576	0.0391	NA	0.3365	Gout || id:finn-b-M13_GOUT	Gout	Gout || ||	TRUE	igd	NA	NA	NA	NA	NA	NA	NA	1	0.00289	69427576	7.45e-11	766345	ieu-a-1239	Years of schooling || id:ieu-a-1239	TRUE	reported	igd	3	TRUE	42.4076
251	rs9503598	A	G	A	G	0.01079	0.0061	0.4388	0.4082	FALSE	FALSE	FALSE	finn-b-M13_GOUT	6	3446263	0.0257	NA	0.811	Gout || id:finn-b-M13_GOUT	Gout	Gout || ||	TRUE	igd	NA	NA	NA	NA	NA	NA	NA	6	0.00171	3446263	3.12e-10	766345	ieu-a-1239	Years of schooling || id:ieu-a-1239	TRUE	reported	igd	3	TRUE	39.8154
252	rs9556958	T	C	T	C	-0.0108	-0.0786	0.5289	0.558	FALSE	FALSE	FALSE	finn-b-M13_GOUT	13	99100046	0.0256	NA	0.00214699	Gout || id:finn-b-M13_GOUT	Gout	Gout || ||	TRUE	igd	NA	NA	NA	NA	NA	NA	NA	13	0.0017	99100046	2.38e-10	766345	ieu-a-1239	Years of schooling || id:ieu-a-1239	TRUE	reported	igd	3	TRUE	40.3599
253	rs9616906	A	G	A	G	0.01497	0.0354	0.4235	0.4204	FALSE	FALSE	FALSE	finn-b-M13_GOUT	22	51104680	0.0256	NA	0.1679	Gout || id:finn-b-M13_GOUT	Gout	Gout || ||	TRUE	igd	NA	NA	NA	NA	NA	NA	NA	22	0.00172	51104680	2.92e-18	766345	ieu-a-1239	Years of schooling || id:ieu-a-1239	TRUE	reported	igd	3	TRUE	75.7507
254	rs9679654	C	T	C	T	0.01042	0.0081	0.4847	0.4055	FALSE	FALSE	FALSE	finn-b-M13_GOUT	2	61836773	0.0258	NA	0.753199	Gout || id:finn-b-M13_GOUT	Gout	Gout || ||	TRUE	igd	NA	NA	NA	NA	NA	NA	NA	2	0.00172	61836773	1.29e-09	766345	ieu-a-1239	Years of schooling || id:ieu-a-1239	TRUE	reported	igd	3	TRUE	36.7011
255	rs9704097	A	C	A	C	-0.0103	-0.0021	0.4728	0.5019	FALSE	FALSE	FALSE	finn-b-M13_GOUT	11	24980643	0.0252	NA	0.9327	Gout || id:finn-b-M13_GOUT	Gout	Gout || ||	TRUE	igd	NA	NA	NA	NA	NA	NA	NA	11	0.00171	24980643	1.61e-09	766345	ieu-a-1239	Years of schooling || id:ieu-a-1239	TRUE	reported	igd	3	TRUE	36.2812
256	rs9882532	C	T	C	T	-0.01208	0.0627	0.3639	0.3546	FALSE	FALSE	FALSE	finn-b-M13_GOUT	3	16865845	0.0263	NA	0.0170498	Gout || id:finn-b-M13_GOUT	Gout	Gout || ||	TRUE	igd	NA	NA	NA	NA	NA	NA	NA	3	0.00177	16865845	8.17e-12	766345	ieu-a-1239	Years of schooling || id:ieu-a-1239	TRUE	reported	igd	3	TRUE	46.5787
257	rs9914918	A	G	A	G	0.01155	0.0192	0.2823	0.2741	FALSE	FALSE	FALSE	finn-b-M13_GOUT	17	46962021	0.0282	NA	0.496	Gout || id:finn-b-M13_GOUT	Gout	Gout || ||	TRUE	igd	NA	NA	NA	NA	NA	NA	NA	17	0.00189	46962021	8.9e-10	766345	ieu-a-1239	Years of schooling || id:ieu-a-1239	TRUE	reported	igd	3	TRUE	37.3457
258	rs9933256	G	A	G	A	-0.01134	0.0241	0.4082	0.491	FALSE	FALSE	FALSE	finn-b-M13_GOUT	16	1246748	0.0253	NA	0.3409	Gout || id:finn-b-M13_GOUT	Gout	Gout || ||	TRUE	igd	NA	NA	NA	NA	NA	NA	NA	16	0.00172	1246748	4.57e-11	766345	ieu-a-1239	Years of schooling || id:ieu-a-1239	TRUE	reported	igd	3	TRUE	43.468
259	rs9936270	T	C	T	C	-0.0136	0.0229	0.3078	0.2359	FALSE	FALSE	FALSE	finn-b-M13_GOUT	16	12215741	0.0298	NA	0.441	Gout || id:finn-b-M13_GOUT	Gout	Gout || ||	TRUE	igd	NA	NA	NA	NA	NA	NA	NA	16	0.00198	12215741	6.43e-12	766345	ieu-a-1239	Years of schooling || id:ieu-a-1239	TRUE	reported	igd	3	TRUE	47.1789
260	rs9964724	T	C	T	C	0.01978	-0.051	0.6599	0.7419	FALSE	FALSE	FALSE	finn-b-M13_GOUT	18	35159124	0.0287	NA	0.0750205	Gout || id:finn-b-M13_GOUT	Gout	Gout || ||	TRUE	igd	NA	NA	NA	NA	NA	NA	NA	18	0.00183	35159124	2.66e-27	766345	ieu-a-1239	Years of schooling || id:ieu-a-1239	TRUE	reported	igd	3	TRUE	116.829
261	rs9995567	A	G	A	G	0.00998	-0.003	0.3827	0.3287	FALSE	FALSE	FALSE	finn-b-M13_GOUT	4	163698499	0.0269	NA	0.911	Gout || id:finn-b-M13_GOUT	Gout	Gout || ||	TRUE	igd	NA	NA	NA	NA	NA	NA	NA	4	0.00178	163698499	1.93e-08	766345	ieu-a-1239	Years of schooling || id:ieu-a-1239	TRUE	reported	igd	3	TRUE	31.4356

## Sheet: EA-BMI
	SNP	effect_allele.exposure	other_allele.exposure	effect_allele.outcome	other_allele.outcome	beta.exposure	beta.outcome	eaf.exposure	eaf.outcome	remove	palindromic	ambiguous	id.outcome	chr	pos	se.outcome	samplesize.outcome	pval.outcome	outcome	originalname.outcome	outcome.deprecated	mr_keep.outcome	data_source.outcome	proxy.outcome	target_snp.outcome	proxy_snp.outcome	target_a1.outcome	target_a2.outcome	proxy_a1.outcome	proxy_a2.outcome	chr.exposure	se.exposure	pos.exposure	pval.exposure	samplesize.exposure	id.exposure	exposure	mr_keep.exposure	pval_origin.exposure	data_source.exposure	action	mr_keep	F
1	rs10073890	G	A	G	A	-0.01262	0.0015	0.7364	0.7333	FALSE	FALSE	FALSE	ieu-a-785	5	124288193	0.0059	104588	0.7993	Body mass index || id:ieu-a-785	Body mass index	Body mass index || ||	TRUE	igd	TRUE	rs10073890	rs10074013	A	G	A	G	5	0.00196	124288028	1.11e-10	766345	ieu-a-1239	Years of schooling || id:ieu-a-1239	TRUE	reported	igd	3	TRUE	41.4578
2	rs1008078	T	C	T	C	-0.01738	0.0107	0.4099	0.4	FALSE	FALSE	FALSE	ieu-a-785	1	91205831	0.0052	104610	0.0396196	Body mass index || id:ieu-a-785	Body mass index	Body mass index || ||	TRUE	igd	TRUE	rs1008078	rs10922911	T	C	T	C	1	0.00173	91189731	1.2e-23	766345	ieu-a-1239	Years of schooling || id:ieu-a-1239	TRUE	reported	igd	3	TRUE	100.927
3	rs10189857	G	A	G	A	-0.01725	0.0027	0.4184	0.4333	FALSE	FALSE	FALSE	ieu-a-785	2	60713235	0.0052	104359	0.6036	Body mass index || id:ieu-a-785	Body mass index	Body mass index || ||	TRUE	igd	NA	NA	NA	NA	NA	NA	NA	2	0.00171	60713235	6.7e-24	766345	ieu-a-1239	Years of schooling || id:ieu-a-1239	TRUE	reported	igd	3	TRUE	101.762
4	rs10205801	A	G	A	G	-0.01053	-0.0093	0.5068	0.55	FALSE	FALSE	FALSE	ieu-a-785	2	233597196	0.005	104599	0.0628898	Body mass index || id:ieu-a-785	Body mass index	Body mass index || ||	TRUE	igd	NA	NA	NA	NA	NA	NA	NA	2	0.00171	233597196	7.17e-10	766345	ieu-a-1239	Years of schooling || id:ieu-a-1239	TRUE	reported	igd	3	TRUE	37.9197
5	rs10215082	G	A	G	A	0.01303	0.0115	0.5612	0.475	FALSE	FALSE	FALSE	ieu-a-785	7	92659160	0.0053	103119	0.03002	Body mass index || id:ieu-a-785	Body mass index	Body mass index || ||	TRUE	igd	TRUE	rs10215082	rs2188177	A	G	C	T	7	0.00172	92657985	3.33e-14	766345	ieu-a-1239	Years of schooling || id:ieu-a-1239	TRUE	reported	igd	3	TRUE	57.3894
6	rs10240905	C	T	C	T	0.01167	-0.0149	0.6684	0.6417	FALSE	FALSE	FALSE	ieu-a-785	7	32265725	0.0053	104465	0.00493401	Body mass index || id:ieu-a-785	Body mass index	Body mass index || ||	TRUE	igd	TRUE	rs10240905	rs10237329	T	C	C	T	7	0.00177	32263069	3.79e-11	766345	ieu-a-1239	Years of schooling || id:ieu-a-1239	TRUE	reported	igd	3	TRUE	43.4706
7	rs10456918	C	A	C	A	0.01485	-0.0019	0.182	0.225	FALSE	FALSE	FALSE	ieu-a-785	6	119359254	0.0067	104582	0.776699	Body mass index || id:ieu-a-785	Body mass index	Body mass index || ||	TRUE	igd	TRUE	rs10456918	rs12204084	C	A	A	G	6	0.00224	119233480	3.67e-11	766345	ieu-a-1239	Years of schooling || id:ieu-a-1239	TRUE	reported	igd	3	TRUE	43.9498
8	rs10460095	A	G	A	G	-0.01066	0.0089	0.5867	0.625	FALSE	FALSE	FALSE	ieu-a-785	18	22632731	0.0052	100539	0.0869801	Body mass index || id:ieu-a-785	Body mass index	Body mass index || ||	TRUE	igd	TRUE	rs10460095	rs4800617	G	A	A	G	18	0.00171	22624708	4.87e-10	766345	ieu-a-1239	Years of schooling || id:ieu-a-1239	TRUE	reported	igd	3	TRUE	38.8617
9	rs1051474	C	T	C	T	0.01301	-0.0061	0.2738	0.3083	FALSE	FALSE	FALSE	ieu-a-785	9	111889172	0.0055	104550	0.2674	Body mass index || id:ieu-a-785	Body mass index	Body mass index || ||	TRUE	igd	TRUE	rs1051474	rs17628095	C	T	A	G	9	0.00188	111881856	4.86e-12	766345	ieu-a-1239	Years of schooling || id:ieu-a-1239	TRUE	reported	igd	3	TRUE	47.8893
10	rs10765775	A	G	A	G	0.01488	-0.006	0.3963	0.375	FALSE	FALSE	FALSE	ieu-a-785	11	95656385	0.0054	98547	0.2665	Body mass index || id:ieu-a-785	Body mass index	Body mass index || ||	TRUE	igd	TRUE	rs10765775	rs10765777	A	G	C	A	11	0.00176	95656362	2.62e-17	766345	ieu-a-1239	Years of schooling || id:ieu-a-1239	TRUE	reported	igd	3	TRUE	71.4793
11	rs10798418	T	C	T	C	-0.00957	0.0016	0.466	0.3983	FALSE	FALSE	FALSE	ieu-a-785	1	175839834	0.0052	99165	0.7583	Body mass index || id:ieu-a-785	Body mass index	Body mass index || ||	TRUE	igd	NA	NA	NA	NA	NA	NA	NA	1	0.00173	175839834	3.29e-08	766345	ieu-a-1239	Years of schooling || id:ieu-a-1239	TRUE	reported	igd	3	TRUE	30.6007
12	rs10856785	T	C	T	C	-0.01132	0.0046	0.7296	0.6333	FALSE	FALSE	FALSE	ieu-a-785	2	16650175	0.0058	104552	0.4277	Body mass index || id:ieu-a-785	Body mass index	Body mass index || ||	TRUE	igd	NA	NA	NA	NA	NA	NA	NA	2	0.00192	16650175	3.83e-09	766345	ieu-a-1239	Years of schooling || id:ieu-a-1239	TRUE	reported	igd	3	TRUE	34.7609
13	rs10887801	T	G	T	G	0.01087	0.0028	0.4371	0.4417	FALSE	FALSE	FALSE	ieu-a-785	10	90079714	0.0051	104487	0.583001	Body mass index || id:ieu-a-785	Body mass index	Body mass index || ||	TRUE	igd	NA	NA	NA	NA	NA	NA	NA	10	0.00171	90079714	2.27e-10	766345	ieu-a-1239	Years of schooling || id:ieu-a-1239	TRUE	reported	igd	3	TRUE	40.408
14	rs10940921	G	T	G	T	-0.01089	0.0013	0.5697	0.5833	FALSE	FALSE	FALSE	ieu-a-785	5	30808645	0.0051	104549	0.7988	Body mass index || id:ieu-a-785	Body mass index	Body mass index || ||	TRUE	igd	NA	NA	NA	NA	NA	NA	NA	5	0.00177	30808645	7e-10	766345	ieu-a-1239	Years of schooling || id:ieu-a-1239	TRUE	reported	igd	3	TRUE	37.8538
15	rs10994777	A	G	A	G	0.0146	-0.0111	0.1395	0.175	FALSE	FALSE	FALSE	ieu-a-785	10	63245937	0.0069	104379	0.1077	Body mass index || id:ieu-a-785	Body mass index	Body mass index || ||	TRUE	igd	TRUE	rs10994777	rs2787728	A	G	T	G	10	0.00232	63233988	3.36e-10	766345	ieu-a-1239	Years of schooling || id:ieu-a-1239	TRUE	reported	igd	3	TRUE	39.6032
16	rs11023749	A	G	A	G	0.01132	-0.0069	0.6701	0.65	FALSE	FALSE	FALSE	ieu-a-785	11	15889272	0.0053	104134	0.193	Body mass index || id:ieu-a-785	Body mass index	Body mass index || ||	TRUE	igd	NA	NA	NA	NA	NA	NA	NA	11	0.0018	15889272	2.96e-10	766345	ieu-a-1239	Years of schooling || id:ieu-a-1239	TRUE	reported	igd	3	TRUE	39.5501
17	rs1105307	A	G	A	G	-0.01173	-0.0065	0.2449	0.2333	FALSE	FALSE	FALSE	ieu-a-785	9	72046040	0.0057	104604	0.2541	Body mass index || id:ieu-a-785	Body mass index	Body mass index || ||	TRUE	igd	NA	NA	NA	NA	NA	NA	NA	9	0.00195	72046040	1.67e-09	766345	ieu-a-1239	Years of schooling || id:ieu-a-1239	TRUE	reported	igd	3	TRUE	36.1849
18	rs1106090	A	G	A	G	0.01173	-0.0096	0.6259	0.6333	FALSE	FALSE	FALSE	ieu-a-785	2	58068741	0.0041	152792	0.01935	Body mass index || id:ieu-a-785	Body mass index	Body mass index || ||	TRUE	igd	NA	NA	NA	NA	NA	NA	NA	2	0.00175	58068741	2.09e-11	766345	ieu-a-1239	Years of schooling || id:ieu-a-1239	TRUE	reported	igd	3	TRUE	44.9283
19	rs11081529	C	T	C	T	-0.01311	0.0039	0.2568	0.3333	FALSE	FALSE	FALSE	ieu-a-785	18	75902735	0.0057	104300	0.4938	Body mass index || id:ieu-a-785	Body mass index	Body mass index || ||	TRUE	igd	NA	NA	NA	NA	NA	NA	NA	18	0.00186	75902735	1.82e-12	766345	ieu-a-1239	Years of schooling || id:ieu-a-1239	TRUE	reported	igd	3	TRUE	49.6798
20	rs11123818	A	G	A	G	0.02081	-0.0082	0.3946	0.3583	FALSE	FALSE	FALSE	ieu-a-785	2	100867308	0.0051	104561	0.1079	Body mass index || id:ieu-a-785	Body mass index	Body mass index || ||	TRUE	igd	NA	NA	NA	NA	NA	NA	NA	2	0.00175	100867308	1.72e-32	766345	ieu-a-1239	Years of schooling || id:ieu-a-1239	TRUE	reported	igd	3	TRUE	141.406
21	rs111821073	T	C	T	C	0.01385	-0.0054	0.1633	0.1417	FALSE	FALSE	FALSE	ieu-a-785	9	99101294	0.0069	104618	0.4339	Body mass index || id:ieu-a-785	Body mass index	Body mass index || ||	TRUE	igd	TRUE	rs111821073	rs10990621	T	C	G	A	9	0.00237	99084793	4.85e-09	766345	ieu-a-1239	Years of schooling || id:ieu-a-1239	TRUE	reported	igd	3	TRUE	34.151
22	rs113520408	A	G	A	G	0.01304	0.0021	0.2857	0.1667	FALSE	FALSE	FALSE	ieu-a-785	7	128410012	0.0062	103764	0.7348	Body mass index || id:ieu-a-785	Body mass index	Body mass index || ||	TRUE	igd	TRUE	rs113520408	rs1043595	A	G	A	G	7	0.00192	128402782	1.02e-11	766345	ieu-a-1239	Years of schooling || id:ieu-a-1239	TRUE	reported	igd	3	TRUE	46.1267
23	rs113615161	T	C	T	C	-0.01472	0.0087	0.1395	0.1417	FALSE	FALSE	FALSE	ieu-a-785	7	114547570	0.0085	90964	0.3061	Body mass index || id:ieu-a-785	Body mass index	Body mass index || ||	TRUE	igd	TRUE	rs113615161	rs12673776	T	C	A	G	7	0.0025	114519339	3.97e-09	766345	ieu-a-1239	Years of schooling || id:ieu-a-1239	TRUE	reported	igd	3	TRUE	34.6685
24	rs1143770	T	C	T	C	0.01136	-0.0051	0.5918	0.5417	FALSE	FALSE	FALSE	ieu-a-785	11	122017598	0.0051	104609	0.3173	Body mass index || id:ieu-a-785	Body mass index	Body mass index || ||	TRUE	igd	NA	NA	NA	NA	NA	NA	NA	11	0.00172	122017598	4.31e-11	766345	ieu-a-1239	Years of schooling || id:ieu-a-1239	TRUE	reported	igd	3	TRUE	43.6214
25	rs11601122	G	A	G	A	-0.01947	0.0148	0.1497	0.175	FALSE	FALSE	FALSE	ieu-a-785	11	72364405	0.0068	104210	0.0295202	Body mass index || id:ieu-a-785	Body mass index	Body mass index || ||	TRUE	igd	TRUE	rs11601122	rs184654	G	A	G	C	11	0.0023	72362718	2.24e-17	766345	ieu-a-1239	Years of schooling || id:ieu-a-1239	TRUE	reported	igd	3	TRUE	71.6599
26	rs11620355	A	G	A	G	0.01756	0.0018	0.1156	0.15	FALSE	FALSE	FALSE	ieu-a-785	13	92053646	0.0087	104325	0.8361	Body mass index || id:ieu-a-785	Body mass index	Body mass index || ||	TRUE	igd	TRUE	rs11620355	rs17643188	A	G	G	A	13	0.003	92044587	4.77e-09	766345	ieu-a-1239	Years of schooling || id:ieu-a-1239	TRUE	reported	igd	3	TRUE	34.2615
27	rs11627087	G	A	G	A	-0.01788	0.0032	0.08503	0.0833	FALSE	FALSE	FALSE	ieu-a-785	14	57300708	0.0096	104135	0.738901	Body mass index || id:ieu-a-785	Body mass index	Body mass index || ||	TRUE	igd	NA	NA	NA	NA	NA	NA	NA	14	0.00325	57300708	3.71e-08	766345	ieu-a-1239	Years of schooling || id:ieu-a-1239	TRUE	reported	igd	3	TRUE	30.2669
28	rs11635092	A	G	A	G	-0.01231	-0.0051	0.3639	0.45	FALSE	FALSE	FALSE	ieu-a-785	15	27234553	0.0055	104065	0.3538	Body mass index || id:ieu-a-785	Body mass index	Body mass index || ||	TRUE	igd	NA	NA	NA	NA	NA	NA	NA	15	0.00177	27234553	3.89e-12	766345	ieu-a-1239	Years of schooling || id:ieu-a-1239	TRUE	reported	igd	3	TRUE	48.3693
29	rs11663602	A	C	A	C	-0.01213	0.0016	0.2568	0.275	FALSE	FALSE	FALSE	ieu-a-785	18	77578191	0.0058	104385	0.782699	Body mass index || id:ieu-a-785	Body mass index	Body mass index || ||	TRUE	igd	NA	NA	NA	NA	NA	NA	NA	18	0.0019	77578191	1.64e-10	766345	ieu-a-1239	Years of schooling || id:ieu-a-1239	TRUE	reported	igd	3	TRUE	40.7581
30	rs11681861	G	T	G	T	-0.01435	-0.007	0.1565	0.1	FALSE	FALSE	FALSE	ieu-a-785	2	29643332	0.0078	104573	0.3695	Body mass index || id:ieu-a-785	Body mass index	Body mass index || ||	TRUE	igd	TRUE	rs11681861	rs11689426	G	T	C	T	2	0.00259	29633087	2.88e-08	766345	ieu-a-1239	Years of schooling || id:ieu-a-1239	TRUE	reported	igd	3	TRUE	30.6976
31	rs11732657	A	G	A	G	-0.01274	0.005	0.7007	0.6917	FALSE	FALSE	FALSE	ieu-a-785	4	172435061	0.006	104500	0.4047	Body mass index || id:ieu-a-785	Body mass index	Body mass index || ||	TRUE	igd	TRUE	rs11732657	rs13116970	G	A	A	G	4	0.00197	172427073	9.54e-11	766345	ieu-a-1239	Years of schooling || id:ieu-a-1239	TRUE	reported	igd	3	TRUE	41.8222
32	rs11752914	C	T	C	T	-0.01208	0.008	0.1973	0.1833	FALSE	FALSE	FALSE	ieu-a-785	6	155910988	0.0064	104568	0.2113	Body mass index || id:ieu-a-785	Body mass index	Body mass index || ||	TRUE	igd	NA	NA	NA	NA	NA	NA	NA	6	0.00216	155910988	2.13e-08	766345	ieu-a-1239	Years of schooling || id:ieu-a-1239	TRUE	reported	igd	3	TRUE	31.2771
33	rs11772580	T	G	T	G	-0.01199	-0.0052	0.2534	0.2	FALSE	FALSE	FALSE	ieu-a-785	7	100110324	0.0062	101870	0.4016	Body mass index || id:ieu-a-785	Body mass index	Body mass index || ||	TRUE	igd	TRUE	rs11772580	rs11761624	T	G	T	C	7	0.00201	100101648	2.57e-09	766345	ieu-a-1239	Years of schooling || id:ieu-a-1239	TRUE	reported	igd	3	TRUE	35.5833
34	rs11871429	G	A	G	A	-0.01425	0.0152	0.2041	0.2167	FALSE	FALSE	FALSE	ieu-a-785	17	42920929	0.006	103895	0.0113	Body mass index || id:ieu-a-785	Body mass index	Body mass index || ||	TRUE	igd	NA	NA	NA	NA	NA	NA	NA	17	0.00202	42920929	1.92e-12	766345	ieu-a-1239	Years of schooling || id:ieu-a-1239	TRUE	reported	igd	3	TRUE	49.7653
35	rs12028010	C	T	C	T	-0.01696	-0.0032	0.2228	0.2333	FALSE	FALSE	FALSE	ieu-a-785	1	41764471	0.006	104421	0.5938	Body mass index || id:ieu-a-785	Body mass index	Body mass index || ||	TRUE	igd	NA	NA	NA	NA	NA	NA	NA	1	0.00202	41764471	4.51e-17	766345	ieu-a-1239	Years of schooling || id:ieu-a-1239	TRUE	reported	igd	3	TRUE	70.4935
36	rs12375949	C	T	C	T	0.01447	0	0.5697	0.6083	FALSE	FALSE	FALSE	ieu-a-785	9	124617900	0.0052	103470	1	Body mass index || id:ieu-a-785	Body mass index	Body mass index || ||	TRUE	igd	NA	NA	NA	NA	NA	NA	NA	9	0.00172	124617900	3.31e-17	766345	ieu-a-1239	Years of schooling || id:ieu-a-1239	TRUE	reported	igd	3	TRUE	70.775
37	rs12468040	G	T	G	T	-0.01432	0.0095	0.6037	0.6333	FALSE	FALSE	FALSE	ieu-a-785	2	44869823	0.0053	104610	0.0730601	Body mass index || id:ieu-a-785	Body mass index	Body mass index || ||	TRUE	igd	TRUE	rs12468040	rs2138591	T	G	T	C	2	0.00175	44854981	2.46e-16	766345	ieu-a-1239	Years of schooling || id:ieu-a-1239	TRUE	reported	igd	3	TRUE	66.9592
38	rs12503522	T	C	T	C	-0.01125	-0.0006	0.2483	0.2417	FALSE	FALSE	FALSE	ieu-a-785	4	94543233	0.0055	104604	0.9131	Body mass index || id:ieu-a-785	Body mass index	Body mass index || ||	TRUE	igd	NA	NA	NA	NA	NA	NA	NA	4	0.00188	94543233	2.24e-09	766345	ieu-a-1239	Years of schooling || id:ieu-a-1239	TRUE	reported	igd	3	TRUE	35.8088
39	rs12519073	T	C	T	C	-0.01221	0.0046	0.2381	0.275	FALSE	FALSE	FALSE	ieu-a-785	5	136776762	0.0059	104543	0.4356	Body mass index || id:ieu-a-785	Body mass index	Body mass index || ||	TRUE	igd	NA	NA	NA	NA	NA	NA	NA	5	0.00202	136776762	1.6e-09	766345	ieu-a-1239	Years of schooling || id:ieu-a-1239	TRUE	reported	igd	3	TRUE	36.5366
40	rs12574281	C	A	C	A	0.01077	0.001	0.3997	0.3667	FALSE	FALSE	FALSE	ieu-a-785	11	131206462	0.0053	104591	0.8503	Body mass index || id:ieu-a-785	Body mass index	Body mass index || ||	TRUE	igd	TRUE	rs12574281	rs7947194	C	A	G	A	11	0.00176	131205421	8.85e-10	766345	ieu-a-1239	Years of schooling || id:ieu-a-1239	TRUE	reported	igd	3	TRUE	37.4461
41	rs12602286	T	G	T	G	0.01701	-0.0005	0.8861	0.8621	FALSE	FALSE	FALSE	ieu-a-785	17	19236954	0.0089	75557	0.9552	Body mass index || id:ieu-a-785	Body mass index	Body mass index || ||	TRUE	igd	NA	NA	NA	NA	NA	NA	NA	17	0.00255	19236954	2.37e-11	766345	ieu-a-1239	Years of schooling || id:ieu-a-1239	TRUE	reported	igd	3	TRUE	44.4967
42	rs12643771	T	C	T	C	0.01518	-0.0073	0.3112	0.25	FALSE	FALSE	FALSE	ieu-a-785	4	140764124	0.0054	104519	0.1764	Body mass index || id:ieu-a-785	Body mass index	Body mass index || ||	TRUE	igd	TRUE	rs12643771	rs4863692	T	C	T	G	4	0.00184	140753103	1.61e-16	766345	ieu-a-1239	Years of schooling || id:ieu-a-1239	TRUE	reported	igd	3	TRUE	68.0625
43	rs12682775	C	T	C	T	0.01187	0.0008	0.2143	0.1833	FALSE	FALSE	FALSE	ieu-a-785	9	135490491	0.006	104617	0.8939	Body mass index || id:ieu-a-785	Body mass index	Body mass index || ||	TRUE	igd	NA	NA	NA	NA	NA	NA	NA	9	0.00204	135490491	5.99e-09	766345	ieu-a-1239	Years of schooling || id:ieu-a-1239	TRUE	reported	igd	3	TRUE	33.8564
44	rs1291818	C	T	C	T	-0.01085	0.0021	0.5153	0.4667	FALSE	FALSE	FALSE	ieu-a-785	10	11132190	0.0052	103552	0.6863	Body mass index || id:ieu-a-785	Body mass index	Body mass index || ||	TRUE	igd	NA	NA	NA	NA	NA	NA	NA	10	0.0017	11132190	1.78e-10	766345	ieu-a-1239	Years of schooling || id:ieu-a-1239	TRUE	reported	igd	3	TRUE	40.7344
45	rs12940014	C	T	C	T	0.00936	0.0122	0.5204	0.5583	FALSE	FALSE	FALSE	ieu-a-785	17	17629285	0.005	104431	0.0146899	Body mass index || id:ieu-a-785	Body mass index	Body mass index || ||	TRUE	igd	TRUE	rs12940014	rs4925105	C	T	C	T	17	0.0017	17603317	3.73e-08	766345	ieu-a-1239	Years of schooling || id:ieu-a-1239	TRUE	reported	igd	3	TRUE	30.3147
46	rs13010566	C	A	C	A	0.0106	-0.0002	0.5612	0.6417	FALSE	FALSE	FALSE	ieu-a-785	2	125873208	0.0051	104099	0.9687	Body mass index || id:ieu-a-785	Body mass index	Body mass index || ||	TRUE	igd	NA	NA	NA	NA	NA	NA	NA	2	0.0017	125873208	4.59e-10	766345	ieu-a-1239	Years of schooling || id:ieu-a-1239	TRUE	reported	igd	3	TRUE	38.8789
47	rs13029509	A	G	A	G	-0.01049	0.003	0.4677	0.4417	FALSE	FALSE	FALSE	ieu-a-785	2	215374209	0.0051	104424	0.5564	Body mass index || id:ieu-a-785	Body mass index	Body mass index || ||	TRUE	igd	NA	NA	NA	NA	NA	NA	NA	2	0.0017	215374209	7.17e-10	766345	ieu-a-1239	Years of schooling || id:ieu-a-1239	TRUE	reported	igd	3	TRUE	38.0762
48	rs13090388	T	C	T	C	0.02852	-0.0016	0.3095	0.2333	FALSE	FALSE	FALSE	ieu-a-785	3	49395757	0.0054	104493	0.766999	Body mass index || id:ieu-a-785	Body mass index	Body mass index || ||	TRUE	igd	TRUE	rs13090388	rs1800668	T	C	A	G	3	0.00184	49391082	4.29e-54	766345	ieu-a-1239	Years of schooling || id:ieu-a-1239	TRUE	reported	igd	3	TRUE	240.25
49	rs13141210	T	C	T	C	0.01361	-0.0038	0.5085	0.525	FALSE	FALSE	FALSE	ieu-a-785	4	67899250	0.0051	104613	0.4562	Body mass index || id:ieu-a-785	Body mass index	Body mass index || ||	TRUE	igd	TRUE	rs13141210	rs12506222	C	T	T	C	4	0.00172	67891641	2.26e-15	766345	ieu-a-1239	Years of schooling || id:ieu-a-1239	TRUE	reported	igd	3	TRUE	62.6123
50	rs1334297	A	G	A	G	0.02449	-0.0042	0.784	0.7917	FALSE	FALSE	FALSE	ieu-a-785	13	58335375	0.0057	104611	0.4612	Body mass index || id:ieu-a-785	Body mass index	Body mass index || ||	TRUE	igd	NA	NA	NA	NA	NA	NA	NA	13	0.00192	58335375	3.06e-37	766345	ieu-a-1239	Years of schooling || id:ieu-a-1239	TRUE	reported	igd	3	TRUE	162.695
51	rs13422673	T	C	T	C	-0.01201	0.0022	0.4847	0.5333	FALSE	FALSE	FALSE	ieu-a-785	2	155474355	0.005	104299	0.6599	Body mass index || id:ieu-a-785	Body mass index	Body mass index || ||	TRUE	igd	NA	NA	NA	NA	NA	NA	NA	2	0.0017	155474355	1.74e-12	766345	ieu-a-1239	Years of schooling || id:ieu-a-1239	TRUE	reported	igd	3	TRUE	49.9101
52	rs1363862	A	G	A	G	-0.01171	0.001	0.2602	0.2917	FALSE	FALSE	FALSE	ieu-a-785	5	59670035	0.0058	104436	0.8631	Body mass index || id:ieu-a-785	Body mass index	Body mass index || ||	TRUE	igd	NA	NA	NA	NA	NA	NA	NA	5	0.00192	59670035	1.02e-09	766345	ieu-a-1239	Years of schooling || id:ieu-a-1239	TRUE	reported	igd	3	TRUE	37.1973
53	rs1381247	C	T	C	T	-0.01013	-0.0075	0.2908	0.3103	FALSE	FALSE	FALSE	ieu-a-785	17	2302387	0.0068	70360	0.2701	Body mass index || id:ieu-a-785	Body mass index	Body mass index || ||	TRUE	igd	NA	NA	NA	NA	NA	NA	NA	17	0.00182	2302387	2.46e-08	766345	ieu-a-1239	Years of schooling || id:ieu-a-1239	TRUE	reported	igd	3	TRUE	30.9796
54	rs1391438	C	T	C	T	-0.0167	0.0005	0.6854	0.6833	FALSE	FALSE	FALSE	ieu-a-785	4	106151843	0.0043	152485	0.9113	Body mass index || id:ieu-a-785	Body mass index	Body mass index || ||	TRUE	igd	NA	NA	NA	NA	NA	NA	NA	4	0.00183	106151843	5.79e-20	766345	ieu-a-1239	Years of schooling || id:ieu-a-1239	TRUE	reported	igd	3	TRUE	83.2781
55	rs1427298	T	C	T	C	0.0102	-0.0026	0.4116	0.425	FALSE	FALSE	FALSE	ieu-a-785	2	145214421	0.0053	103802	0.6237	Body mass index || id:ieu-a-785	Body mass index	Body mass index || ||	TRUE	igd	NA	NA	NA	NA	NA	NA	NA	2	0.00172	145214421	3.28e-09	766345	ieu-a-1239	Years of schooling || id:ieu-a-1239	TRUE	reported	igd	3	TRUE	35.1677
56	rs1450782	G	T	G	T	-0.00945	0.0023	0.602	0.6417	FALSE	FALSE	FALSE	ieu-a-785	4	112514407	0.0041	152712	0.576301	Body mass index || id:ieu-a-785	Body mass index	Body mass index || ||	TRUE	igd	NA	NA	NA	NA	NA	NA	NA	4	0.00173	112514407	4.93e-08	766345	ieu-a-1239	Years of schooling || id:ieu-a-1239	TRUE	reported	igd	3	TRUE	29.8381
57	rs152603	G	A	G	A	0.01019	-0.0002	0.3861	0.375	FALSE	FALSE	FALSE	ieu-a-785	5	106774922	0.0053	104313	0.9699	Body mass index || id:ieu-a-785	Body mass index	Body mass index || ||	TRUE	igd	NA	NA	NA	NA	NA	NA	NA	5	0.00177	106774922	9.47e-09	766345	ieu-a-1239	Years of schooling || id:ieu-a-1239	TRUE	reported	igd	3	TRUE	33.1438
58	rs1558727	T	C	T	C	-0.01069	-0.0059	0.4847	0.4833	FALSE	FALSE	FALSE	ieu-a-785	12	97680631	0.0051	104407	0.2473	Body mass index || id:ieu-a-785	Body mass index	Body mass index || ||	TRUE	igd	NA	NA	NA	NA	NA	NA	NA	12	0.0017	97680631	3.09e-10	766345	ieu-a-1239	Years of schooling || id:ieu-a-1239	TRUE	reported	igd	3	TRUE	39.5419
59	rs1566085	T	G	T	G	0.01645	-0.0077	0.5697	0.5833	FALSE	FALSE	FALSE	ieu-a-785	8	142646105	0.0052	104281	0.1387	Body mass index || id:ieu-a-785	Body mass index	Body mass index || ||	TRUE	igd	TRUE	rs1566085	rs10088132	G	T	T	C	8	0.00171	142624527	6.9e-22	766345	ieu-a-1239	Years of schooling || id:ieu-a-1239	TRUE	reported	igd	3	TRUE	92.5421
60	rs1569092	A	G	A	G	0.01807	0.0051	0.182	0.175	FALSE	FALSE	FALSE	ieu-a-785	1	74858724	0.0074	104378	0.4907	Body mass index || id:ieu-a-785	Body mass index	Body mass index || ||	TRUE	igd	NA	NA	NA	NA	NA	NA	NA	1	0.00234	74858724	1.16e-14	766345	ieu-a-1239	Years of schooling || id:ieu-a-1239	TRUE	reported	igd	3	TRUE	59.6327
61	rs1584469	T	C	T	C	-0.01303	-0.0128	0.3112	0.35	FALSE	FALSE	FALSE	ieu-a-785	5	120101694	0.0054	104488	0.0177701	Body mass index || id:ieu-a-785	Body mass index	Body mass index || ||	TRUE	igd	NA	NA	NA	NA	NA	NA	NA	5	0.00185	120101694	2.1e-12	766345	ieu-a-1239	Years of schooling || id:ieu-a-1239	TRUE	reported	igd	3	TRUE	49.6073
62	rs1595973	T	C	T	C	-0.01002	0.0122	0.5595	0.6	FALSE	FALSE	FALSE	ieu-a-785	4	65798787	0.0051	104555	0.0167498	Body mass index || id:ieu-a-785	Body mass index	Body mass index || ||	TRUE	igd	NA	NA	NA	NA	NA	NA	NA	4	0.00173	65798787	6.56e-09	766345	ieu-a-1239	Years of schooling || id:ieu-a-1239	TRUE	reported	igd	3	TRUE	33.5462
63	rs1618725	T	C	T	C	0.01477	-0.013	0.5204	0.5167	FALSE	FALSE	FALSE	ieu-a-785	18	21128857	0.005	104596	0.00932202	Body mass index || id:ieu-a-785	Body mass index	Body mass index || ||	TRUE	igd	TRUE	rs1618725	rs1652344	T	C	C	T	18	0.00174	21126952	2.22e-17	766345	ieu-a-1239	Years of schooling || id:ieu-a-1239	TRUE	reported	igd	3	TRUE	72.0547
64	rs1671770	C	A	C	A	-0.01342	0.0053	0.8061	0.85	FALSE	FALSE	FALSE	ieu-a-785	12	120967364	0.0067	104595	0.4289	Body mass index || id:ieu-a-785	Body mass index	Body mass index || ||	TRUE	igd	TRUE	rs1671770	rs1167726	A	C	C	A	12	0.00223	120946568	1.91e-09	766345	ieu-a-1239	Years of schooling || id:ieu-a-1239	TRUE	reported	igd	3	TRUE	36.2156
65	rs16846463	G	A	G	A	-0.02256	-0.0238	0.1173	0.0333	FALSE	FALSE	FALSE	ieu-a-785	2	142317850	0.0118	97618	0.0436999	Body mass index || id:ieu-a-785	Body mass index	Body mass index || ||	TRUE	igd	TRUE	rs16846463	rs16846471	G	A	A	C	2	0.00283	142316255	1.38e-15	766345	ieu-a-1239	Years of schooling || id:ieu-a-1239	TRUE	reported	igd	3	TRUE	63.5485
66	rs16854920	C	T	C	T	0.01007	0.0082	0.3554	0.3644	FALSE	FALSE	FALSE	ieu-a-785	1	204966170	0.0058	101462	0.1574	Body mass index || id:ieu-a-785	Body mass index	Body mass index || ||	TRUE	igd	NA	NA	NA	NA	NA	NA	NA	1	0.00181	204966170	2.51e-08	766345	ieu-a-1239	Years of schooling || id:ieu-a-1239	TRUE	reported	igd	3	TRUE	30.9529
67	rs16995054	T	C	T	C	-0.0139	-0.0148	0.2007	0.225	FALSE	FALSE	FALSE	ieu-a-785	20	14816382	0.0061	104534	0.0152598	Body mass index || id:ieu-a-785	Body mass index	Body mass index || ||	TRUE	igd	TRUE	rs16995054	rs1998087	T	C	A	C	20	0.00208	14811733	2.52e-11	766345	ieu-a-1239	Years of schooling || id:ieu-a-1239	TRUE	reported	igd	3	TRUE	44.6584
68	rs17048855	A	G	A	G	0.01184	-0.007	0.3248	0.2417	FALSE	FALSE	FALSE	ieu-a-785	3	8258174	0.0053	104539	0.1866	Body mass index || id:ieu-a-785	Body mass index	Body mass index || ||	TRUE	igd	NA	NA	NA	NA	NA	NA	NA	3	0.00179	8258174	3.27e-11	766345	ieu-a-1239	Years of schooling || id:ieu-a-1239	TRUE	reported	igd	3	TRUE	43.7519
69	rs17110109	C	T	C	T	0.01023	-0.0141	0.3776	0.4	FALSE	FALSE	FALSE	ieu-a-785	12	54668908	0.0054	104304	0.00902506	Body mass index || id:ieu-a-785	Body mass index	Body mass index || ||	TRUE	igd	NA	NA	NA	NA	NA	NA	NA	12	0.00175	54668908	4.71e-09	766345	ieu-a-1239	Years of schooling || id:ieu-a-1239	TRUE	reported	igd	3	TRUE	34.1724
70	rs17425572	G	A	G	A	-0.01224	0.0029	0.5425	0.5583	FALSE	FALSE	FALSE	ieu-a-785	9	88006338	0.005	104607	0.5619	Body mass index || id:ieu-a-785	Body mass index	Body mass index || ||	TRUE	igd	NA	NA	NA	NA	NA	NA	NA	9	0.0017	88006338	6.89e-13	766345	ieu-a-1239	Years of schooling || id:ieu-a-1239	TRUE	reported	igd	3	TRUE	51.84
71	rs17489649	G	A	G	A	-0.0139	-0.0029	0.3265	0.2667	FALSE	FALSE	FALSE	ieu-a-785	5	109156184	0.0053	104610	0.5843	Body mass index || id:ieu-a-785	Body mass index	Body mass index || ||	TRUE	igd	NA	NA	NA	NA	NA	NA	NA	5	0.00181	109156184	1.57e-14	766345	ieu-a-1239	Years of schooling || id:ieu-a-1239	TRUE	reported	igd	3	TRUE	58.9756
72	rs17551064	G	A	G	A	-0.01493	0.0015	0.1599	0.1667	FALSE	FALSE	FALSE	ieu-a-785	7	49869771	0.0068	104330	0.8254	Body mass index || id:ieu-a-785	Body mass index	Body mass index || ||	TRUE	igd	NA	NA	NA	NA	NA	NA	NA	7	0.0023	49869771	8.62e-11	766345	ieu-a-1239	Years of schooling || id:ieu-a-1239	TRUE	reported	igd	3	TRUE	42.137
73	rs17563464	A	C	A	C	-0.01477	0.0103	0.2041	0.175	FALSE	FALSE	FALSE	ieu-a-785	5	26913774	0.0077	92349	0.181	Body mass index || id:ieu-a-785	Body mass index	Body mass index || ||	TRUE	igd	NA	NA	NA	NA	NA	NA	NA	5	0.00212	26913774	2.89e-12	766345	ieu-a-1239	Years of schooling || id:ieu-a-1239	TRUE	reported	igd	3	TRUE	48.5388
74	rs17565975	A	G	A	G	-0.01142	0.0013	0.5306	0.4667	FALSE	FALSE	FALSE	ieu-a-785	11	111586950	0.0052	104260	0.8026	Body mass index || id:ieu-a-785	Body mass index	Body mass index || ||	TRUE	igd	NA	NA	NA	NA	NA	NA	NA	11	0.00171	111586950	2.56e-11	766345	ieu-a-1239	Years of schooling || id:ieu-a-1239	TRUE	reported	igd	3	TRUE	44.6005
75	rs17598675	C	T	C	T	0.01199	-0.0128	0.5187	0.5083	FALSE	FALSE	FALSE	ieu-a-785	4	176647637	0.0051	104569	0.0120801	Body mass index || id:ieu-a-785	Body mass index	Body mass index || ||	TRUE	igd	NA	NA	NA	NA	NA	NA	NA	4	0.0017	176647637	1.75e-12	766345	ieu-a-1239	Years of schooling || id:ieu-a-1239	TRUE	reported	igd	3	TRUE	49.744
76	rs176218	T	G	T	G	0.01883	0.0027	0.2007	0.175	FALSE	FALSE	FALSE	ieu-a-785	14	29600506	0.0062	104120	0.663201	Body mass index || id:ieu-a-785	Body mass index	Body mass index || ||	TRUE	igd	NA	NA	NA	NA	NA	NA	NA	14	0.00215	29600506	1.85e-18	766345	ieu-a-1239	Years of schooling || id:ieu-a-1239	TRUE	reported	igd	3	TRUE	76.705
77	rs1827540	G	A	G	A	-0.0106	0.0167	0.466	0.4417	FALSE	FALSE	FALSE	ieu-a-785	5	63001049	0.005	104612	0.000837799	Body mass index || id:ieu-a-785	Body mass index	Body mass index || ||	TRUE	igd	NA	NA	NA	NA	NA	NA	NA	5	0.0017	63001049	4.5e-10	766345	ieu-a-1239	Years of schooling || id:ieu-a-1239	TRUE	reported	igd	3	TRUE	38.8789
78	rs1866823	A	G	A	G	0.01009	-0.0047	0.551	0.4917	FALSE	FALSE	FALSE	ieu-a-785	8	57436577	0.0054	104594	0.3841	Body mass index || id:ieu-a-785	Body mass index	Body mass index || ||	TRUE	igd	NA	NA	NA	NA	NA	NA	NA	8	0.00171	57436577	3.81e-09	766345	ieu-a-1239	Years of schooling || id:ieu-a-1239	TRUE	reported	igd	3	TRUE	34.8169
79	rs1925576	G	A	G	A	0.00997	-0.0041	0.4422	0.5083	FALSE	FALSE	FALSE	ieu-a-785	10	68689083	0.0051	104601	0.4214	Body mass index || id:ieu-a-785	Body mass index	Body mass index || ||	TRUE	igd	NA	NA	NA	NA	NA	NA	NA	10	0.00171	68689083	4.94e-09	766345	ieu-a-1239	Years of schooling || id:ieu-a-1239	TRUE	reported	igd	3	TRUE	33.9937
80	rs1947114	G	A	G	A	0.01071	-0.0063	0.2551	0.1833	FALSE	FALSE	FALSE	ieu-a-785	2	166180772	0.0057	104586	0.269	Body mass index || id:ieu-a-785	Body mass index	Body mass index || ||	TRUE	igd	NA	NA	NA	NA	NA	NA	NA	2	0.00192	166180772	2.64e-08	766345	ieu-a-1239	Years of schooling || id:ieu-a-1239	TRUE	reported	igd	3	TRUE	31.1155
81	rs1964927	G	A	G	A	-0.01423	0.0051	0.6378	0.6333	FALSE	FALSE	FALSE	ieu-a-785	21	42653237	0.0052	103896	0.3267	Body mass index || id:ieu-a-785	Body mass index	Body mass index || ||	TRUE	igd	NA	NA	NA	NA	NA	NA	NA	21	0.00177	42653237	9.9e-16	766345	ieu-a-1239	Years of schooling || id:ieu-a-1239	TRUE	reported	igd	3	TRUE	64.6343
82	rs2067854	A	G	A	G	0.01477	-0.0125	0.182	0.2417	FALSE	FALSE	FALSE	ieu-a-785	14	72425819	0.0063	100265	0.04724	Body mass index || id:ieu-a-785	Body mass index	Body mass index || ||	TRUE	igd	NA	NA	NA	NA	NA	NA	NA	14	0.00209	72425819	1.38e-12	766345	ieu-a-1239	Years of schooling || id:ieu-a-1239	TRUE	reported	igd	3	TRUE	49.9423
83	rs2179152	C	T	C	T	0.01455	-0.0044	0.6429	0.6583	FALSE	FALSE	FALSE	ieu-a-785	6	26325888	0.0043	147186	0.3005	Body mass index || id:ieu-a-785	Body mass index	Body mass index || ||	TRUE	igd	NA	NA	NA	NA	NA	NA	NA	6	0.00176	26325888	1.21e-16	766345	ieu-a-1239	Years of schooling || id:ieu-a-1239	TRUE	reported	igd	3	TRUE	68.344
84	rs2182505	C	T	C	T	-0.01086	0.0021	0.7364	0.7	FALSE	FALSE	FALSE	ieu-a-785	6	51653864	0.0057	104615	0.7126	Body mass index || id:ieu-a-785	Body mass index	Body mass index || ||	TRUE	igd	NA	NA	NA	NA	NA	NA	NA	6	0.00192	51653864	1.64e-08	766345	ieu-a-1239	Years of schooling || id:ieu-a-1239	TRUE	reported	igd	3	TRUE	31.9932
85	rs225291	G	A	G	A	-0.01205	-0.0041	0.8027	0.7667	FALSE	FALSE	FALSE	ieu-a-785	17	33942540	0.0064	104619	0.5218	Body mass index || id:ieu-a-785	Body mass index	Body mass index || ||	TRUE	igd	TRUE	rs225291	rs225249	A	G	T	C	17	0.00214	33927126	1.84e-08	766345	ieu-a-1239	Years of schooling || id:ieu-a-1239	TRUE	reported	igd	3	TRUE	31.7064
86	rs2256965	G	A	G	A	-0.01128	-0.0015	0.5425	0.5917	FALSE	FALSE	FALSE	ieu-a-785	6	31555130	0.0042	152144	0.7191	Body mass index || id:ieu-a-785	Body mass index	Body mass index || ||	TRUE	igd	NA	NA	NA	NA	NA	NA	NA	6	0.00176	31555130	1.59e-10	766345	ieu-a-1239	Years of schooling || id:ieu-a-1239	TRUE	reported	igd	3	TRUE	41.0764
87	rs2283076	G	A	G	A	-0.01143	0.0089	0.2143	0.2667	FALSE	FALSE	FALSE	ieu-a-785	7	126478190	0.0061	104605	0.1446	Body mass index || id:ieu-a-785	Body mass index	Body mass index || ||	TRUE	igd	NA	NA	NA	NA	NA	NA	NA	7	0.00204	126478190	2.07e-08	766345	ieu-a-1239	Years of schooling || id:ieu-a-1239	TRUE	reported	igd	3	TRUE	31.3929
88	rs2287838	A	G	A	G	-0.01152	-0.0041	0.534	0.55	FALSE	FALSE	FALSE	ieu-a-785	19	9959014	0.0051	104564	0.4214	Body mass index || id:ieu-a-785	Body mass index	Body mass index || ||	TRUE	igd	NA	NA	NA	NA	NA	NA	NA	19	0.00171	9959014	1.53e-11	766345	ieu-a-1239	Years of schooling || id:ieu-a-1239	TRUE	reported	igd	3	TRUE	45.385
89	rs2302761	T	C	T	C	0.01354	-0.0054	0.1905	0.2417	FALSE	FALSE	FALSE	ieu-a-785	17	7358520	0.0062	104582	0.3838	Body mass index || id:ieu-a-785	Body mass index	Body mass index || ||	TRUE	igd	NA	NA	NA	NA	NA	NA	NA	17	0.00209	7358520	1e-10	766345	ieu-a-1239	Years of schooling || id:ieu-a-1239	TRUE	reported	igd	3	TRUE	41.9706
90	rs2347526	C	T	C	T	0.01395	-0.0053	0.6378	0.6583	FALSE	FALSE	FALSE	ieu-a-785	4	159856739	0.0055	104419	0.3352	Body mass index || id:ieu-a-785	Body mass index	Body mass index || ||	TRUE	igd	TRUE	rs2347526	rs2068625	T	C	T	C	4	0.00179	159853577	6.84e-15	766345	ieu-a-1239	Years of schooling || id:ieu-a-1239	TRUE	reported	igd	3	TRUE	60.7355
91	rs242093	A	G	A	G	-0.01031	0.0093	0.5476	0.5417	FALSE	FALSE	FALSE	ieu-a-785	14	69481343	0.0052	104558	0.0737004	Body mass index || id:ieu-a-785	Body mass index	Body mass index || ||	TRUE	igd	NA	NA	NA	NA	NA	NA	NA	14	0.00172	69481343	2.07e-09	766345	ieu-a-1239	Years of schooling || id:ieu-a-1239	TRUE	reported	igd	3	TRUE	35.9303
92	rs2447535	G	A	G	A	0.01181	0.0129	0.7245	0.6833	FALSE	FALSE	FALSE	ieu-a-785	8	118946183	0.0054	104603	0.0169001	Body mass index || id:ieu-a-785	Body mass index	Body mass index || ||	TRUE	igd	NA	NA	NA	NA	NA	NA	NA	8	0.00185	118946183	1.69e-10	766345	ieu-a-1239	Years of schooling || id:ieu-a-1239	TRUE	reported	igd	3	TRUE	40.7527
93	rs2570497	T	C	T	C	-0.01233	0.0056	0.6735	0.65	FALSE	FALSE	FALSE	ieu-a-785	2	104441546	0.0052	104540	0.2815	Body mass index || id:ieu-a-785	Body mass index	Body mass index || ||	TRUE	igd	NA	NA	NA	NA	NA	NA	NA	2	0.00177	104441546	3.03e-12	766345	ieu-a-1239	Years of schooling || id:ieu-a-1239	TRUE	reported	igd	3	TRUE	48.5266
94	rs277828	A	C	A	C	-0.01091	0.0037	0.2568	0.2833	FALSE	FALSE	FALSE	ieu-a-785	13	109693885	0.0061	104510	0.5441	Body mass index || id:ieu-a-785	Body mass index	Body mass index || ||	TRUE	igd	NA	NA	NA	NA	NA	NA	NA	13	0.00196	109693885	2.71e-08	766345	ieu-a-1239	Years of schooling || id:ieu-a-1239	TRUE	reported	igd	3	TRUE	30.984
95	rs2787101	T	C	T	C	0.00968	-0.0066	0.6173	0.6083	FALSE	FALSE	FALSE	ieu-a-785	14	30105121	0.0052	104321	0.2044	Body mass index || id:ieu-a-785	Body mass index	Body mass index || ||	TRUE	igd	NA	NA	NA	NA	NA	NA	NA	14	0.00174	30105121	2.5e-08	766345	ieu-a-1239	Years of schooling || id:ieu-a-1239	TRUE	reported	igd	3	TRUE	30.9494
96	rs2819336	C	T	C	T	-0.01828	0.0019	0.6616	NA	FALSE	FALSE	FALSE	ieu-a-785	1	44049156	0.0053	104355	0.719999	Body mass index || id:ieu-a-785	Body mass index	Body mass index || ||	TRUE	igd	TRUE	rs2819336	rs3791134	T	C	A	G	1	0.00177	44015809	5.46e-25	766345	ieu-a-1239	Years of schooling || id:ieu-a-1239	TRUE	reported	igd	3	TRUE	106.661
97	rs28513670	G	A	G	A	0.01477	-0.0146	0.1531	0.1833	FALSE	FALSE	FALSE	ieu-a-785	15	66001431	0.0064	104619	0.0225299	Body mass index || id:ieu-a-785	Body mass index	Body mass index || ||	TRUE	igd	TRUE	rs28513670	rs7178242	G	A	T	C	15	0.00225	65982677	5.06e-11	766345	ieu-a-1239	Years of schooling || id:ieu-a-1239	TRUE	reported	igd	3	TRUE	43.0919
98	rs2885198	G	A	G	A	-0.01025	0.0013	0.5017	0.4583	FALSE	FALSE	FALSE	ieu-a-785	3	143636421	0.0041	152529	0.752199	Body mass index || id:ieu-a-785	Body mass index	Body mass index || ||	TRUE	igd	NA	NA	NA	NA	NA	NA	NA	3	0.0017	143636421	1.81e-09	766345	ieu-a-1239	Years of schooling || id:ieu-a-1239	TRUE	reported	igd	3	TRUE	36.3538
99	rs2901616	A	G	A	G	0.00941	0.0047	0.517	0.5088	FALSE	FALSE	FALSE	ieu-a-785	1	72127461	0.005	104341	0.3472	Body mass index || id:ieu-a-785	Body mass index	Body mass index || ||	TRUE	igd	TRUE	rs2901616	rs2422017	A	G	T	C	1	0.00171	72122959	3.77e-08	766345	ieu-a-1239	Years of schooling || id:ieu-a-1239	TRUE	reported	igd	3	TRUE	30.2822
100	rs2905426	T	G	T	G	0.01037	0.01	0.6446	0.65	FALSE	FALSE	FALSE	ieu-a-785	19	19597055	0.0042	150631	0.0184502	Body mass index || id:ieu-a-785	Body mass index	Body mass index || ||	TRUE	igd	TRUE	rs2905426	rs10419912	G	T	A	G	19	0.00181	19478022	9.26e-09	766345	ieu-a-1239	Years of schooling || id:ieu-a-1239	TRUE	reported	igd	3	TRUE	32.8247
101	rs2971970	G	T	G	T	0.01654	-0.0074	0.7721	0.7833	FALSE	FALSE	FALSE	ieu-a-785	7	133643778	0.0062	104591	0.2327	Body mass index || id:ieu-a-785	Body mass index	Body mass index || ||	TRUE	igd	NA	NA	NA	NA	NA	NA	NA	7	0.00207	133643778	1.25e-15	766345	ieu-a-1239	Years of schooling || id:ieu-a-1239	TRUE	reported	igd	3	TRUE	63.8455
102	rs301800	C	T	C	T	-0.01516	0.0072	0.8197	0.85	FALSE	FALSE	FALSE	ieu-a-785	1	8490603	0.0066	104492	0.2753	Body mass index || id:ieu-a-785	Body mass index	Body mass index || ||	TRUE	igd	NA	NA	NA	NA	NA	NA	NA	1	0.00224	8490603	1.33e-11	766345	ieu-a-1239	Years of schooling || id:ieu-a-1239	TRUE	reported	igd	3	TRUE	45.8039
103	rs3026996	C	A	C	A	-0.01537	-0.0001	0.284	0.275	FALSE	FALSE	FALSE	ieu-a-785	1	159169463	0.0061	104021	0.9869	Body mass index || id:ieu-a-785	Body mass index	Body mass index || ||	TRUE	igd	TRUE	rs3026996	rs3027001	C	A	T	C	1	0.00199	159167290	1.05e-14	766345	ieu-a-1239	Years of schooling || id:ieu-a-1239	TRUE	reported	igd	3	TRUE	59.6543
104	rs31940	A	G	A	G	0.01548	0.0119	0.1344	0.1667	FALSE	FALSE	FALSE	ieu-a-785	5	11503189	0.0072	104614	0.0983807	Body mass index || id:ieu-a-785	Body mass index	Body mass index || ||	TRUE	igd	TRUE	rs31940	rs25937	A	G	A	G	5	0.00246	11476812	3.24e-10	766345	ieu-a-1239	Years of schooling || id:ieu-a-1239	TRUE	reported	igd	3	TRUE	39.5979
105	rs337637	A	G	A	G	0.01123	-0.0146	0.3367	0.3333	FALSE	FALSE	FALSE	ieu-a-785	4	38604470	0.0042	152739	0.0005626	Body mass index || id:ieu-a-785	Body mass index	Body mass index || ||	TRUE	igd	NA	NA	NA	NA	NA	NA	NA	4	0.00177	38604470	2.11e-10	766345	ieu-a-1239	Years of schooling || id:ieu-a-1239	TRUE	reported	igd	3	TRUE	40.2544
106	rs34316	C	A	C	A	-0.02016	-0.0033	0.5799	0.6	FALSE	FALSE	FALSE	ieu-a-785	5	88015545	0.0051	104615	0.5176	Body mass index || id:ieu-a-785	Body mass index	Body mass index || ||	TRUE	igd	NA	NA	NA	NA	NA	NA	NA	5	0.00177	88015545	3.35e-30	766345	ieu-a-1239	Years of schooling || id:ieu-a-1239	TRUE	reported	igd	3	TRUE	129.728
107	rs34394051	G	A	G	A	0.01392	-0.0108	0.1599	0.1667	FALSE	FALSE	FALSE	ieu-a-785	1	6867842	0.0069	104602	0.1175	Body mass index || id:ieu-a-785	Body mass index	Body mass index || ||	TRUE	igd	TRUE	rs34394051	rs12735232	G	A	C	T	1	0.0024	6853091	6.2e-09	766345	ieu-a-1239	Years of schooling || id:ieu-a-1239	TRUE	reported	igd	3	TRUE	33.64
108	rs34485537	T	C	T	C	0.01075	-0.0063	0.3895	0.3917	FALSE	FALSE	FALSE	ieu-a-785	16	83612143	0.0055	102997	0.252	Body mass index || id:ieu-a-785	Body mass index	Body mass index || ||	TRUE	igd	TRUE	rs34485537	rs7193753	T	C	T	G	16	0.00173	83608924	5.67e-10	766345	ieu-a-1239	Years of schooling || id:ieu-a-1239	TRUE	reported	igd	3	TRUE	38.6122
109	rs35309068	G	T	G	T	0.01321	0.0046	0.466	0.55	FALSE	FALSE	FALSE	ieu-a-785	12	14551025	0.0052	100404	0.3764	Body mass index || id:ieu-a-785	Body mass index	Body mass index || ||	TRUE	igd	TRUE	rs35309068	rs7966054	G	T	T	C	12	0.00171	14535908	1.15e-14	766345	ieu-a-1239	Years of schooling || id:ieu-a-1239	TRUE	reported	igd	3	TRUE	59.6779
110	rs35417702	T	C	T	C	-0.01445	0.0041	0.5765	0.6	FALSE	FALSE	FALSE	ieu-a-785	7	71751316	0.005	104583	0.4122	Body mass index || id:ieu-a-785	Body mass index	Body mass index || ||	TRUE	igd	TRUE	rs35417702	rs12699131	C	T	A	G	7	0.0017	71739916	1.93e-17	766345	ieu-a-1239	Years of schooling || id:ieu-a-1239	TRUE	reported	igd	3	TRUE	72.25
111	rs35475880	T	G	T	G	-0.01511	0.0039	0.1837	0.1917	FALSE	FALSE	FALSE	ieu-a-785	3	168859495	0.0062	104379	0.5293	Body mass index || id:ieu-a-785	Body mass index	Body mass index || ||	TRUE	igd	TRUE	rs35475880	rs17468398	T	G	T	C	3	0.00208	168853348	3.8e-13	766345	ieu-a-1239	Years of schooling || id:ieu-a-1239	TRUE	reported	igd	3	TRUE	52.7718
112	rs36083520	C	T	C	T	0.01629	0.0101	0.1667	0.1917	FALSE	FALSE	FALSE	ieu-a-785	4	23745790	0.0067	104425	0.1317	Body mass index || id:ieu-a-785	Body mass index	Body mass index || ||	TRUE	igd	TRUE	rs36083520	rs1491385	C	T	A	G	4	0.00223	23715876	2.6e-13	766345	ieu-a-1239	Years of schooling || id:ieu-a-1239	TRUE	reported	igd	3	TRUE	53.362
113	rs36119825	A	G	A	G	0.01063	-0.0134	0.4694	0.5083	FALSE	FALSE	FALSE	ieu-a-785	7	48823154	0.0051	104503	0.008603	Body mass index || id:ieu-a-785	Body mass index	Body mass index || ||	TRUE	igd	TRUE	rs36119825	rs12670376	A	G	A	G	7	0.00171	48820536	4.82e-10	766345	ieu-a-1239	Years of schooling || id:ieu-a-1239	TRUE	reported	igd	3	TRUE	38.6433
114	rs363096	C	T	C	T	0.01363	-0.0081	0.5748	0.475	FALSE	FALSE	FALSE	ieu-a-785	4	3180021	0.0051	104603	0.1122	Body mass index || id:ieu-a-785	Body mass index	Body mass index || ||	TRUE	igd	NA	NA	NA	NA	NA	NA	NA	4	0.00172	3180021	2.04e-15	766345	ieu-a-1239	Years of schooling || id:ieu-a-1239	TRUE	reported	igd	3	TRUE	62.7964
115	rs3788556	C	T	C	T	-0.01138	0.0043	0.5408	0.4583	FALSE	FALSE	FALSE	ieu-a-785	22	39972162	0.0053	104054	0.4172	Body mass index || id:ieu-a-785	Body mass index	Body mass index || ||	TRUE	igd	NA	NA	NA	NA	NA	NA	NA	22	0.00171	39972162	2.78e-11	766345	ieu-a-1239	Years of schooling || id:ieu-a-1239	TRUE	reported	igd	3	TRUE	44.2886
116	rs3809634	G	A	G	A	0.01058	0.005	0.335	0.325	FALSE	FALSE	FALSE	ieu-a-785	16	53538157	0.0055	99072	0.3633	Body mass index || id:ieu-a-785	Body mass index	Body mass index || ||	TRUE	igd	NA	NA	NA	NA	NA	NA	NA	16	0.00185	53538157	1.09e-08	766345	ieu-a-1239	Years of schooling || id:ieu-a-1239	TRUE	reported	igd	3	TRUE	32.706
117	rs3890802	A	G	A	G	-0.01133	-0.0051	0.2687	0.2167	FALSE	FALSE	FALSE	ieu-a-785	5	152081927	0.0057	104571	0.3709	Body mass index || id:ieu-a-785	Body mass index	Body mass index || ||	TRUE	igd	NA	NA	NA	NA	NA	NA	NA	5	0.00191	152081927	2.74e-09	766345	ieu-a-1239	Years of schooling || id:ieu-a-1239	TRUE	reported	igd	3	TRUE	35.1879
118	rs3897821	G	A	G	A	-0.01502	0.0009	0.3503	0.3136	FALSE	FALSE	FALSE	ieu-a-785	1	243420388	0.0053	104342	0.8652	Body mass index || id:ieu-a-785	Body mass index	Body mass index || ||	TRUE	igd	NA	NA	NA	NA	NA	NA	NA	1	0.0018	243420388	8.25e-17	766345	ieu-a-1239	Years of schooling || id:ieu-a-1239	TRUE	reported	igd	3	TRUE	69.6298
119	rs4073894	A	G	A	G	0.01524	-0.0104	0.1769	0.2083	FALSE	FALSE	FALSE	ieu-a-785	7	104466964	0.0063	104602	0.0987802	Body mass index || id:ieu-a-785	Body mass index	Body mass index || ||	TRUE	igd	NA	NA	NA	NA	NA	NA	NA	7	0.00211	104466964	5.4e-13	766345	ieu-a-1239	Years of schooling || id:ieu-a-1239	TRUE	reported	igd	3	TRUE	52.1681
120	rs4328757	T	C	T	C	0.01067	-0.0073	0.6514	0.6417	FALSE	FALSE	FALSE	ieu-a-785	3	36938180	0.0052	104109	0.1604	Body mass index || id:ieu-a-785	Body mass index	Body mass index || ||	TRUE	igd	NA	NA	NA	NA	NA	NA	NA	3	0.00174	36938180	9.39e-10	766345	ieu-a-1239	Years of schooling || id:ieu-a-1239	TRUE	reported	igd	3	TRUE	37.6037
121	rs4352658	T	C	T	C	-0.0212	0	0.09014	0.0667	FALSE	FALSE	FALSE	ieu-a-785	6	88369843	0.009	104568	1	Body mass index || id:ieu-a-785	Body mass index	Body mass index || ||	TRUE	igd	TRUE	rs4352658	rs10498961	T	C	A	G	6	0.00308	88279872	5.55e-12	766345	ieu-a-1239	Years of schooling || id:ieu-a-1239	TRUE	reported	igd	3	TRUE	47.3773
122	rs4382592	G	T	G	T	0.01636	-0.0048	0.699	0.725	FALSE	FALSE	FALSE	ieu-a-785	9	134870755	0.0054	104523	0.3741	Body mass index || id:ieu-a-785	Body mass index	Body mass index || ||	TRUE	igd	NA	NA	NA	NA	NA	NA	NA	9	0.00185	134870755	1.01e-18	766345	ieu-a-1239	Years of schooling || id:ieu-a-1239	TRUE	reported	igd	3	TRUE	78.203
123	rs4392737	G	A	G	A	-0.0097	0.0038	0.3827	0.3667	FALSE	FALSE	FALSE	ieu-a-785	6	145132900	0.0052	104370	0.4649	Body mass index || id:ieu-a-785	Body mass index	Body mass index || ||	TRUE	igd	TRUE	rs4392737	rs1538400	G	A	G	A	6	0.00173	145110726	2.24e-08	766345	ieu-a-1239	Years of schooling || id:ieu-a-1239	TRUE	reported	igd	3	TRUE	31.4377
124	rs4442732	G	A	G	A	-0.01063	-0.0019	0.5969	0.6417	FALSE	FALSE	FALSE	ieu-a-785	14	61025617	0.0053	102780	0.719999	Body mass index || id:ieu-a-785	Body mass index	Body mass index || ||	TRUE	igd	NA	NA	NA	NA	NA	NA	NA	14	0.00176	61025617	1.49e-09	766345	ieu-a-1239	Years of schooling || id:ieu-a-1239	TRUE	reported	igd	3	TRUE	36.4789
125	rs4497562	G	A	G	A	-0.01204	0.0009	0.2823	0.2583	FALSE	FALSE	FALSE	ieu-a-785	13	62612856	0.0055	104618	0.87	Body mass index || id:ieu-a-785	Body mass index	Body mass index || ||	TRUE	igd	TRUE	rs4497562	rs4408426	G	A	T	C	13	0.00192	62612604	3.73e-10	766345	ieu-a-1239	Years of schooling || id:ieu-a-1239	TRUE	reported	igd	3	TRUE	39.3234
126	rs4667025	A	G	A	G	0.00957	0.0038	0.3878	0.425	FALSE	FALSE	FALSE	ieu-a-785	2	186166152	0.0051	104607	0.4562	Body mass index || id:ieu-a-785	Body mass index	Body mass index || ||	TRUE	igd	TRUE	rs4667025	rs11686701	A	G	A	G	2	0.00174	186150287	3.85e-08	766345	ieu-a-1239	Years of schooling || id:ieu-a-1239	TRUE	reported	igd	3	TRUE	30.25
127	rs4700393	G	A	G	A	0.02086	0.0063	0.5289	0.55	FALSE	FALSE	FALSE	ieu-a-785	5	60103492	0.005	104396	0.2077	Body mass index || id:ieu-a-785	Body mass index	Body mass index || ||	TRUE	igd	TRUE	rs4700393	rs10077663	A	G	A	G	5	0.0017	60098267	1.51e-34	766345	ieu-a-1239	Years of schooling || id:ieu-a-1239	TRUE	reported	igd	3	TRUE	150.567
128	rs4726070	A	G	A	G	0.01251	-0.006	0.6207	0.6167	FALSE	FALSE	FALSE	ieu-a-785	7	151328218	0.0052	104474	0.2486	Body mass index || id:ieu-a-785	Body mass index	Body mass index || ||	TRUE	igd	NA	NA	NA	NA	NA	NA	NA	7	0.00174	151328218	5.95e-13	766345	ieu-a-1239	Years of schooling || id:ieu-a-1239	TRUE	reported	igd	3	TRUE	51.6911
129	rs4743923	C	T	C	T	0.00985	-0.0031	0.3673	0.3833	FALSE	FALSE	FALSE	ieu-a-785	9	96251061	0.0053	104444	0.5586	Body mass index || id:ieu-a-785	Body mass index	Body mass index || ||	TRUE	igd	NA	NA	NA	NA	NA	NA	NA	9	0.00176	96251061	2.42e-08	766345	ieu-a-1239	Years of schooling || id:ieu-a-1239	TRUE	reported	igd	3	TRUE	31.3218
130	rs4839155	G	T	G	T	-0.01251	0.0048	0.25	0.2054	FALSE	FALSE	FALSE	ieu-a-785	1	112161489	0.006	104558	0.4237	Body mass index || id:ieu-a-785	Body mass index	Body mass index || ||	TRUE	igd	NA	NA	NA	NA	NA	NA	NA	1	0.002	112161489	3.94e-10	766345	ieu-a-1239	Years of schooling || id:ieu-a-1239	TRUE	reported	igd	3	TRUE	39.125
131	rs4846724	A	G	A	G	0.01018	-0.0074	0.4915	0.5	FALSE	FALSE	FALSE	ieu-a-785	1	221967817	0.005	104526	0.1389	Body mass index || id:ieu-a-785	Body mass index	Body mass index || ||	TRUE	igd	NA	NA	NA	NA	NA	NA	NA	1	0.0017	221967817	2.26e-09	766345	ieu-a-1239	Years of schooling || id:ieu-a-1239	TRUE	reported	igd	3	TRUE	35.859
132	rs4904523	A	G	A	G	-0.00936	0.0022	0.4592	0.475	FALSE	FALSE	FALSE	ieu-a-785	14	89723630	0.0052	100299	0.672201	Body mass index || id:ieu-a-785	Body mass index	Body mass index || ||	TRUE	igd	NA	NA	NA	NA	NA	NA	NA	14	0.0017	89723630	3.71e-08	766345	ieu-a-1239	Years of schooling || id:ieu-a-1239	TRUE	reported	igd	3	TRUE	30.3147
133	rs4945424	A	C	A	C	-0.00992	0.0016	0.415	0.475	FALSE	FALSE	FALSE	ieu-a-785	11	80305937	0.0052	104470	0.7583	Body mass index || id:ieu-a-785	Body mass index	Body mass index || ||	TRUE	igd	NA	NA	NA	NA	NA	NA	NA	11	0.00171	80305937	6.94e-09	766345	ieu-a-1239	Years of schooling || id:ieu-a-1239	TRUE	reported	igd	3	TRUE	33.6536
134	rs4964046	G	A	G	A	0.01053	-0.0069	0.335	0.3	FALSE	FALSE	FALSE	ieu-a-785	12	27305310	0.0052	104615	0.1845	Body mass index || id:ieu-a-785	Body mass index	Body mass index || ||	TRUE	igd	NA	NA	NA	NA	NA	NA	NA	12	0.00178	27305310	3.36e-09	766345	ieu-a-1239	Years of schooling || id:ieu-a-1239	TRUE	reported	igd	3	TRUE	34.9959
135	rs4972400	A	G	A	G	0.01156	0.0048	0.352	0.35	FALSE	FALSE	FALSE	ieu-a-785	2	174172733	0.0063	95194	0.4461	Body mass index || id:ieu-a-785	Body mass index	Body mass index || ||	TRUE	igd	TRUE	rs4972400	rs4972551	A	G	T	G	2	0.00181	174171884	1.7e-10	766345	ieu-a-1239	Years of schooling || id:ieu-a-1239	TRUE	reported	igd	3	TRUE	40.7905
136	rs4984541	G	A	G	A	0.01233	-0.002	0.2415	0.275	FALSE	FALSE	FALSE	ieu-a-785	15	96911139	0.0071	95298	0.7782	Body mass index || id:ieu-a-785	Body mass index	Body mass index || ||	TRUE	igd	NA	NA	NA	NA	NA	NA	NA	15	0.00207	96911139	2.77e-09	766345	ieu-a-1239	Years of schooling || id:ieu-a-1239	TRUE	reported	igd	3	TRUE	35.4802
137	rs56391344	A	G	A	G	0.01571	-0.012	0.2381	0.25	FALSE	FALSE	FALSE	ieu-a-785	15	78012688	0.0059	103609	0.0419604	Body mass index || id:ieu-a-785	Body mass index	Body mass index || ||	TRUE	igd	TRUE	rs56391344	rs11856579	A	G	A	G	15	0.00197	78006899	1.34e-15	766345	ieu-a-1239	Years of schooling || id:ieu-a-1239	TRUE	reported	igd	3	TRUE	63.5946
138	rs575113	A	G	A	G	0.01285	0.0036	0.2772	0.2917	FALSE	FALSE	FALSE	ieu-a-785	1	110048436	0.0055	104318	0.5128	Body mass index || id:ieu-a-785	Body mass index	Body mass index || ||	TRUE	igd	TRUE	rs575113	rs3738772	A	G	A	C	1	0.00186	110046373	5.3e-12	766345	ieu-a-1239	Years of schooling || id:ieu-a-1239	TRUE	reported	igd	3	TRUE	47.7288
139	rs6122735	T	C	T	C	0.0105	-0.0076	0.4133	0.45	FALSE	FALSE	FALSE	ieu-a-785	20	47526007	0.0051	104446	0.1362	Body mass index || id:ieu-a-785	Body mass index	Body mass index || ||	TRUE	igd	TRUE	rs6122735	rs6019512	T	C	C	T	20	0.00174	47523732	1.49e-09	766345	ieu-a-1239	Years of schooling || id:ieu-a-1239	TRUE	reported	igd	3	TRUE	36.415
140	rs6123924	G	A	G	A	-0.01528	0.0026	0.1599	0.1333	FALSE	FALSE	FALSE	ieu-a-785	20	58221576	0.0077	104211	0.7356	Body mass index || id:ieu-a-785	Body mass index	Body mass index || ||	TRUE	igd	TRUE	rs6123924	rs6015540	G	A	T	A	20	0.00235	58219764	7.55e-11	766345	ieu-a-1239	Years of schooling || id:ieu-a-1239	TRUE	reported	igd	3	TRUE	42.2777
141	rs613872	T	G	T	G	-0.0175	0.0047	0.8282	0.8167	FALSE	FALSE	FALSE	ieu-a-785	18	53210302	0.0068	104499	0.4895	Body mass index || id:ieu-a-785	Body mass index	Body mass index || ||	TRUE	igd	NA	NA	NA	NA	NA	NA	NA	18	0.00227	53210302	1.2e-14	766345	ieu-a-1239	Years of schooling || id:ieu-a-1239	TRUE	reported	igd	3	TRUE	59.4326
142	rs61747885	T	G	T	G	0.01383	0.009	0.1412	0.1552	FALSE	FALSE	FALSE	ieu-a-785	4	140648748	0.0083	75903	0.2782	Body mass index || id:ieu-a-785	Body mass index	Body mass index || ||	TRUE	igd	TRUE	rs61747885	rs6850715	T	G	C	T	4	0.00235	140640703	4.13e-09	766345	ieu-a-1239	Years of schooling || id:ieu-a-1239	TRUE	reported	igd	3	TRUE	34.6345
143	rs62097985	T	C	T	C	-0.01288	0.0055	0.4116	0.4583	FALSE	FALSE	FALSE	ieu-a-785	18	50886142	0.005	104617	0.2713	Body mass index || id:ieu-a-785	Body mass index	Body mass index || ||	TRUE	igd	TRUE	rs62097985	rs17412636	T	C	C	A	18	0.00172	50810675	6.06e-14	766345	ieu-a-1239	Years of schooling || id:ieu-a-1239	TRUE	reported	igd	3	TRUE	56.0757
144	rs62157915	C	T	C	T	0.02091	0.0091	0.05952	0.0667	FALSE	FALSE	FALSE	ieu-a-785	2	98906059	0.0107	99267	0.3951	Body mass index || id:ieu-a-785	Body mass index	Body mass index || ||	TRUE	igd	TRUE	rs62157915	rs17500449	C	T	A	T	2	0.00348	98897183	1.96e-09	766345	ieu-a-1239	Years of schooling || id:ieu-a-1239	TRUE	reported	igd	3	TRUE	36.1035
145	rs62184480	T	C	T	C	-0.01528	-0.0027	0.2449	0.3083	FALSE	FALSE	FALSE	ieu-a-785	2	212655885	0.0059	104074	0.647201	Body mass index || id:ieu-a-785	Body mass index	Body mass index || ||	TRUE	igd	TRUE	rs62184480	rs6435670	T	C	T	G	2	0.00191	212654200	1.28e-15	766345	ieu-a-1239	Years of schooling || id:ieu-a-1239	TRUE	reported	igd	3	TRUE	64
146	rs622169	T	C	T	C	0.00999	-0.004	0.4677	0.5	FALSE	FALSE	FALSE	ieu-a-785	1	244437407	0.0062	84099	0.5188	Body mass index || id:ieu-a-785	Body mass index	Body mass index || ||	TRUE	igd	NA	NA	NA	NA	NA	NA	NA	1	0.00178	244437407	1.89e-08	766345	ieu-a-1239	Years of schooling || id:ieu-a-1239	TRUE	reported	igd	3	TRUE	31.4986
147	rs62444881	T	C	T	C	0.01815	-0.009	0.1905	0.1667	FALSE	FALSE	FALSE	ieu-a-785	7	2110346	0.0066	104218	0.1727	Body mass index || id:ieu-a-785	Body mass index	Body mass index || ||	TRUE	igd	TRUE	rs62444881	rs3823624	T	C	C	T	7	0.00217	2052318	5.79e-17	766345	ieu-a-1239	Years of schooling || id:ieu-a-1239	TRUE	reported	igd	3	TRUE	69.9574
148	rs6493265	T	C	T	C	-0.01385	-0.0061	0.3895	0.4083	FALSE	FALSE	FALSE	ieu-a-785	15	47513253	0.0051	104549	0.2317	Body mass index || id:ieu-a-785	Body mass index	Body mass index || ||	TRUE	igd	NA	NA	NA	NA	NA	NA	NA	15	0.00174	47513253	1.7e-15	766345	ieu-a-1239	Years of schooling || id:ieu-a-1239	TRUE	reported	igd	3	TRUE	63.3579
149	rs6513959	G	A	G	A	-0.01177	0.0064	0.2789	0.225	FALSE	FALSE	FALSE	ieu-a-785	20	43626696	0.0058	103709	0.2698	Body mass index || id:ieu-a-785	Body mass index	Body mass index || ||	TRUE	igd	TRUE	rs6513959	rs7271519	G	A	C	T	20	0.00185	43620856	1.88e-10	766345	ieu-a-1239	Years of schooling || id:ieu-a-1239	TRUE	reported	igd	3	TRUE	40.4771
150	rs6557171	C	T	C	T	0.01567	-0.0006	0.7245	0.7167	FALSE	FALSE	FALSE	ieu-a-785	6	152234593	0.0054	104579	0.9115	Body mass index || id:ieu-a-785	Body mass index	Body mass index || ||	TRUE	igd	NA	NA	NA	NA	NA	NA	NA	6	0.00181	152234593	4.15e-18	766345	ieu-a-1239	Years of schooling || id:ieu-a-1239	TRUE	reported	igd	3	TRUE	74.9516
151	rs66568921	G	T	G	T	0.01565	-0.018	0.3639	0.3417	FALSE	FALSE	FALSE	ieu-a-785	3	85682888	0.0052	104527	0.000537106	Body mass index || id:ieu-a-785	Body mass index	Body mass index || ||	TRUE	igd	TRUE	rs66568921	rs9824301	G	T	C	A	3	0.00182	85672018	7.49e-18	766345	ieu-a-1239	Years of schooling || id:ieu-a-1239	TRUE	reported	igd	3	TRUE	73.9411
152	rs6731373	A	G	A	G	-0.01256	0.0027	0.3367	0.3167	FALSE	FALSE	FALSE	ieu-a-785	2	68503044	0.0058	102146	0.641599	Body mass index || id:ieu-a-785	Body mass index	Body mass index || ||	TRUE	igd	NA	NA	NA	NA	NA	NA	NA	2	0.00181	68503044	3.47e-12	766345	ieu-a-1239	Years of schooling || id:ieu-a-1239	TRUE	reported	igd	3	TRUE	48.1529
153	rs67885444	T	C	T	C	0.01406	-0.0127	0.1718	0.1417	FALSE	FALSE	FALSE	ieu-a-785	8	28688042	0.007	104532	0.0696306	Body mass index || id:ieu-a-785	Body mass index	Body mass index || ||	TRUE	igd	TRUE	rs67885444	rs13258975	T	C	A	G	8	0.00232	28678973	1.48e-09	766345	ieu-a-1239	Years of schooling || id:ieu-a-1239	TRUE	reported	igd	3	TRUE	36.7278
154	rs67890737	A	C	A	C	-0.01141	0.0124	0.3265	0.325	FALSE	FALSE	FALSE	ieu-a-785	2	228989962	0.0052	104593	0.0171002	Body mass index || id:ieu-a-785	Body mass index	Body mass index || ||	TRUE	igd	TRUE	rs67890737	rs12615089	A	C	A	G	2	0.00179	228984644	2.01e-10	766345	ieu-a-1239	Years of schooling || id:ieu-a-1239	TRUE	reported	igd	3	TRUE	40.6317
155	rs6805241	C	T	C	T	-0.01413	0.0029	0.1973	0.1583	FALSE	FALSE	FALSE	ieu-a-785	3	116532683	0.0061	104474	0.634501	Body mass index || id:ieu-a-785	Body mass index	Body mass index || ||	TRUE	igd	NA	NA	NA	NA	NA	NA	NA	3	0.00203	116532683	3.09e-12	766345	ieu-a-1239	Years of schooling || id:ieu-a-1239	TRUE	reported	igd	3	TRUE	48.4498
156	rs6938002	A	G	A	G	-0.01008	-0.0038	0.3963	0.425	FALSE	FALSE	FALSE	ieu-a-785	6	37526024	0.0053	104234	0.4734	Body mass index || id:ieu-a-785	Body mass index	Body mass index || ||	TRUE	igd	NA	NA	NA	NA	NA	NA	NA	6	0.00173	37526024	5.41e-09	766345	ieu-a-1239	Years of schooling || id:ieu-a-1239	TRUE	reported	igd	3	TRUE	33.9491
157	rs6959891	G	A	G	A	-0.01136	-0.0023	0.2959	0.3167	FALSE	FALSE	FALSE	ieu-a-785	7	54714000	0.0055	104488	0.6758	Body mass index || id:ieu-a-785	Body mass index	Body mass index || ||	TRUE	igd	NA	NA	NA	NA	NA	NA	NA	7	0.00189	54714000	1.74e-09	766345	ieu-a-1239	Years of schooling || id:ieu-a-1239	TRUE	reported	igd	3	TRUE	36.1271
158	rs7012546	T	C	T	C	0.01009	-0.0071	0.4201	0.425	FALSE	FALSE	FALSE	ieu-a-785	8	105079271	0.0051	103957	0.1639	Body mass index || id:ieu-a-785	Body mass index	Body mass index || ||	TRUE	igd	TRUE	rs7012546	rs11985736	T	C	G	A	8	0.00172	105067737	4.93e-09	766345	ieu-a-1239	Years of schooling || id:ieu-a-1239	TRUE	reported	igd	3	TRUE	34.4132
159	rs702606	C	T	C	T	-0.01427	-0.0057	0.1701	0.1667	FALSE	FALSE	FALSE	ieu-a-785	5	53184552	0.0094	76026	0.5443	Body mass index || id:ieu-a-785	Body mass index	Body mass index || ||	TRUE	igd	TRUE	rs702606	rs702613	C	T	A	G	5	0.0025	53167117	1.12e-08	766345	ieu-a-1239	Years of schooling || id:ieu-a-1239	TRUE	reported	igd	3	TRUE	32.5813
160	rs7031698	C	T	C	T	0.01248	0.0019	0.7755	0.7333	FALSE	FALSE	FALSE	ieu-a-785	9	82441486	0.0062	104269	0.759299	Body mass index || id:ieu-a-785	Body mass index	Body mass index || ||	TRUE	igd	NA	NA	NA	NA	NA	NA	NA	9	0.00206	82441486	1.26e-09	766345	ieu-a-1239	Years of schooling || id:ieu-a-1239	TRUE	reported	igd	3	TRUE	36.7024
161	rs710629	A	G	A	G	0.01053	0.0072	0.6565	0.6583	FALSE	FALSE	FALSE	ieu-a-785	12	67742263	0.0052	104611	0.1662	Body mass index || id:ieu-a-785	Body mass index	Body mass index || ||	TRUE	igd	TRUE	rs710629	rs1252387	G	A	G	A	12	0.00177	67697856	2.96e-09	766345	ieu-a-1239	Years of schooling || id:ieu-a-1239	TRUE	reported	igd	3	TRUE	35.3924
162	rs71646142	T	C	T	C	0.01286	-0.0077	0.1735	0.1667	FALSE	FALSE	FALSE	ieu-a-785	1	212390214	0.0064	104569	0.2289	Body mass index || id:ieu-a-785	Body mass index	Body mass index || ||	TRUE	igd	TRUE	rs71646142	rs12740519	T	C	G	A	1	0.00217	212369228	3.11e-09	766345	ieu-a-1239	Years of schooling || id:ieu-a-1239	TRUE	reported	igd	3	TRUE	35.1206
163	rs7233920	A	G	A	G	-0.01315	-0.0038	0.216	0.2333	FALSE	FALSE	FALSE	ieu-a-785	18	37416318	0.0061	104561	0.533301	Body mass index || id:ieu-a-785	Body mass index	Body mass index || ||	TRUE	igd	NA	NA	NA	NA	NA	NA	NA	18	0.00202	37416318	7.13e-11	766345	ieu-a-1239	Years of schooling || id:ieu-a-1239	TRUE	reported	igd	3	TRUE	42.3788
164	rs7257460	C	T	C	T	-0.01145	-0.0061	0.2704	0.325	FALSE	FALSE	FALSE	ieu-a-785	19	30746753	0.0057	100872	0.2845	Body mass index || id:ieu-a-785	Body mass index	Body mass index || ||	TRUE	igd	NA	NA	NA	NA	NA	NA	NA	19	0.00189	30746753	1.25e-09	766345	ieu-a-1239	Years of schooling || id:ieu-a-1239	TRUE	reported	igd	3	TRUE	36.7018
165	rs72807818	A	G	A	G	0.01915	0.0213	0.1241	0.875	FALSE	FALSE	FALSE	ieu-a-785	2	51929410	0.0071	104602	0.00269998	Body mass index || id:ieu-a-785	Body mass index	Body mass index || ||	TRUE	igd	TRUE	rs72807818	rs9973354	A	G	G	C	2	0.00252	51819019	2.79e-14	766345	ieu-a-1239	Years of schooling || id:ieu-a-1239	TRUE	reported	igd	3	TRUE	57.7479
166	rs72828517	C	T	C	T	0.01836	0.0014	0.1412	0.175	FALSE	FALSE	FALSE	ieu-a-785	6	19082663	0.0067	104583	0.8345	Body mass index || id:ieu-a-785	Body mass index	Body mass index || ||	TRUE	igd	TRUE	rs72828517	rs9477970	C	T	A	T	6	0.00224	19036035	2.83e-16	766345	ieu-a-1239	Years of schooling || id:ieu-a-1239	TRUE	reported	igd	3	TRUE	67.1814
167	rs72840994	G	T	G	T	0.01247	-0.0035	0.182	0.1667	FALSE	FALSE	FALSE	ieu-a-785	10	87129337	0.0064	103343	0.584501	Body mass index || id:ieu-a-785	Body mass index	Body mass index || ||	TRUE	igd	TRUE	rs72840994	rs11201590	G	T	G	A	10	0.00216	87124801	7.77e-09	766345	ieu-a-1239	Years of schooling || id:ieu-a-1239	TRUE	reported	igd	3	TRUE	33.3292
168	rs730384	A	G	A	G	0.01016	-0.0053	0.4558	0.4417	FALSE	FALSE	FALSE	ieu-a-785	14	74889870	0.0052	104594	0.3081	Body mass index || id:ieu-a-785	Body mass index	Body mass index || ||	TRUE	igd	NA	NA	NA	NA	NA	NA	NA	14	0.00171	74889870	3.01e-09	766345	ieu-a-1239	Years of schooling || id:ieu-a-1239	TRUE	reported	igd	3	TRUE	35.3017
169	rs7321274	G	A	G	A	-0.01275	0.0025	0.1956	0.15	FALSE	FALSE	FALSE	ieu-a-785	13	69146186	0.0062	104611	0.6868	Body mass index || id:ieu-a-785	Body mass index	Body mass index || ||	TRUE	igd	NA	NA	NA	NA	NA	NA	NA	13	0.00211	69146186	1.59e-09	766345	ieu-a-1239	Years of schooling || id:ieu-a-1239	TRUE	reported	igd	3	TRUE	36.5137
170	rs73301698	A	G	A	G	-0.01291	0.0087	0.2262	0.1917	FALSE	FALSE	FALSE	ieu-a-785	12	15545181	0.0061	104459	0.1538	Body mass index || id:ieu-a-785	Body mass index	Body mass index || ||	TRUE	igd	TRUE	rs73301698	rs7304584	A	G	A	G	12	0.00208	15539771	5.81e-10	766345	ieu-a-1239	Years of schooling || id:ieu-a-1239	TRUE	reported	igd	3	TRUE	38.5235
171	rs7332724	T	C	T	C	-0.01149	0.0035	0.2619	0.225	FALSE	FALSE	FALSE	ieu-a-785	13	91629272	0.0055	104365	0.524499	Body mass index || id:ieu-a-785	Body mass index	Body mass index || ||	TRUE	igd	NA	NA	NA	NA	NA	NA	NA	13	0.00189	91629272	1.26e-09	766345	ieu-a-1239	Years of schooling || id:ieu-a-1239	TRUE	reported	igd	3	TRUE	36.9587
172	rs736282	C	T	C	T	-0.01082	-0.0037	0.5153	0.4917	FALSE	FALSE	FALSE	ieu-a-785	14	94287860	0.0051	104496	0.4682	Body mass index || id:ieu-a-785	Body mass index	Body mass index || ||	TRUE	igd	NA	NA	NA	NA	NA	NA	NA	14	0.0017	94287860	2.07e-10	766345	ieu-a-1239	Years of schooling || id:ieu-a-1239	TRUE	reported	igd	3	TRUE	40.5095
173	rs73874335	T	C	T	C	-0.0199	0.0063	0.05952	0.05	FALSE	FALSE	FALSE	ieu-a-785	3	158133009	0.0106	104146	0.5523	Body mass index || id:ieu-a-785	Body mass index	Body mass index || ||	TRUE	igd	TRUE	rs73874335	rs16828961	T	C	G	A	3	0.00361	157933483	3.4e-08	766345	ieu-a-1239	Years of schooling || id:ieu-a-1239	TRUE	reported	igd	3	TRUE	30.3873
174	rs743316	C	T	C	T	-0.01185	0.0015	0.182	0.2167	FALSE	FALSE	FALSE	ieu-a-785	21	35252696	0.0061	104543	0.8058	Body mass index || id:ieu-a-785	Body mass index	Body mass index || ||	TRUE	igd	NA	NA	NA	NA	NA	NA	NA	21	0.00208	35252696	1.2e-08	766345	ieu-a-1239	Years of schooling || id:ieu-a-1239	TRUE	reported	igd	3	TRUE	32.4571
175	rs7481514	G	A	G	A	0.01072	-0.0037	0.665	0.6083	FALSE	FALSE	FALSE	ieu-a-785	11	131291963	0.0052	104607	0.4768	Body mass index || id:ieu-a-785	Body mass index	Body mass index || ||	TRUE	igd	NA	NA	NA	NA	NA	NA	NA	11	0.00178	131291963	1.56e-09	766345	ieu-a-1239	Years of schooling || id:ieu-a-1239	TRUE	reported	igd	3	TRUE	36.2702
176	rs74998289	G	T	G	T	-0.01821	-0.0017	0.2398	0.2	FALSE	FALSE	FALSE	ieu-a-785	17	43923934	0.0062	104617	0.783901	Body mass index || id:ieu-a-785	Body mass index	Body mass index || ||	TRUE	igd	TRUE	rs74998289	rs11079725	G	T	C	T	17	0.00213	43913558	1.31e-17	766345	ieu-a-1239	Years of schooling || id:ieu-a-1239	TRUE	reported	igd	3	TRUE	73.0905
177	rs7594904	C	T	C	T	0.00969	0.0039	0.4184	0.3917	FALSE	FALSE	FALSE	ieu-a-785	2	101184651	0.0051	104605	0.4444	Body mass index || id:ieu-a-785	Body mass index	Body mass index || ||	TRUE	igd	NA	NA	NA	NA	NA	NA	NA	2	0.00173	101184651	2.05e-08	766345	ieu-a-1239	Years of schooling || id:ieu-a-1239	TRUE	reported	igd	3	TRUE	31.3729
178	rs7603132	A	G	A	G	0.01317	0.0044	0.1548	0.1724	FALSE	FALSE	FALSE	ieu-a-785	2	4951781	0.0077	75650	0.5677	Body mass index || id:ieu-a-785	Body mass index	Body mass index || ||	TRUE	igd	TRUE	rs7603132	rs7577823	A	G	T	C	2	0.00215	4951548	9.17e-10	766345	ieu-a-1239	Years of schooling || id:ieu-a-1239	TRUE	reported	igd	3	TRUE	37.5227
179	rs76076331	T	C	T	C	0.01873	0.0013	0.131	0.15	FALSE	FALSE	FALSE	ieu-a-785	2	10987115	0.0074	95661	0.8605	Body mass index || id:ieu-a-785	Body mass index	Body mass index || ||	TRUE	igd	TRUE	rs76076331	rs13387062	T	C	T	C	2	0.00248	10977585	4.4e-14	766345	ieu-a-1239	Years of schooling || id:ieu-a-1239	TRUE	reported	igd	3	TRUE	57.039
180	rs77025239	A	G	A	G	-0.01422	0.0098	0.1088	0.1333	FALSE	FALSE	FALSE	ieu-a-785	3	180749249	0.0069	104370	0.1555	Body mass index || id:ieu-a-785	Body mass index	Body mass index || ||	TRUE	igd	TRUE	rs77025239	rs741501	A	G	T	G	3	0.00234	180734185	1.33e-09	766345	ieu-a-1239	Years of schooling || id:ieu-a-1239	TRUE	reported	igd	3	TRUE	36.929
181	rs7796203	A	G	A	G	-0.01074	-0.0066	0.5255	0.5583	FALSE	FALSE	FALSE	ieu-a-785	7	117514840	0.0051	104460	0.1956	Body mass index || id:ieu-a-785	Body mass index	Body mass index || ||	TRUE	igd	TRUE	rs7796203	rs6965740	G	A	T	G	7	0.00171	117505487	3.6e-10	766345	ieu-a-1239	Years of schooling || id:ieu-a-1239	TRUE	reported	igd	3	TRUE	39.4472
182	rs7803932	A	G	A	G	0.0143	-0.0067	0.1565	0.225	FALSE	FALSE	FALSE	ieu-a-785	7	70203673	0.0067	103570	0.3173	Body mass index || id:ieu-a-785	Body mass index	Body mass index || ||	TRUE	igd	NA	NA	NA	NA	NA	NA	NA	7	0.00226	70203673	2.44e-10	766345	ieu-a-1239	Years of schooling || id:ieu-a-1239	TRUE	reported	igd	3	TRUE	40.0364
183	rs7808399	G	A	G	A	0.0107	-0.0001	0.5476	0.55	FALSE	FALSE	FALSE	ieu-a-785	7	8075222	0.0051	104435	0.9844	Body mass index || id:ieu-a-785	Body mass index	Body mass index || ||	TRUE	igd	NA	NA	NA	NA	NA	NA	NA	7	0.00171	8075222	3.78e-10	766345	ieu-a-1239	Years of schooling || id:ieu-a-1239	TRUE	reported	igd	3	TRUE	39.1539
184	rs7863447	A	G	A	G	0.01678	-0.0006	0.8333	0.8417	FALSE	FALSE	FALSE	ieu-a-785	9	14155418	0.007	104374	0.9317	Body mass index || id:ieu-a-785	Body mass index	Body mass index || ||	TRUE	igd	NA	NA	NA	NA	NA	NA	NA	9	0.00233	14155418	5.91e-13	766345	ieu-a-1239	Years of schooling || id:ieu-a-1239	TRUE	reported	igd	3	TRUE	51.8647
185	rs790647	A	C	A	C	-0.01482	0.0085	0.2347	0.225	FALSE	FALSE	FALSE	ieu-a-785	10	106776484	0.006	104544	0.1566	Body mass index || id:ieu-a-785	Body mass index	Body mass index || ||	TRUE	igd	NA	NA	NA	NA	NA	NA	NA	10	0.00202	106776484	2.17e-13	766345	ieu-a-1239	Years of schooling || id:ieu-a-1239	TRUE	reported	igd	3	TRUE	53.8262
186	rs7924036	T	G	T	G	0.01501	-0.0095	0.5391	0.4917	FALSE	FALSE	FALSE	ieu-a-785	10	65208926	0.005	104617	0.0574302	Body mass index || id:ieu-a-785	Body mass index	Body mass index || ||	TRUE	igd	TRUE	rs7924036	rs7085621	G	T	T	C	10	0.0017	65191645	1.07e-18	766345	ieu-a-1239	Years of schooling || id:ieu-a-1239	TRUE	reported	igd	3	TRUE	77.9585
187	rs79265434	G	A	G	A	0.02331	-0.009	0.1173	0.0833	FALSE	FALSE	FALSE	ieu-a-785	7	24781080	0.0078	104610	0.2486	Body mass index || id:ieu-a-785	Body mass index	Body mass index || ||	TRUE	igd	TRUE	rs79265434	rs11509139	G	A	G	A	7	0.00262	24621381	6.08e-19	766345	ieu-a-1239	Years of schooling || id:ieu-a-1239	TRUE	reported	igd	3	TRUE	79.1557
188	rs795230	T	C	T	C	0.00952	0.0009	0.4184	0.4167	FALSE	FALSE	FALSE	ieu-a-785	11	30774525	0.0051	104577	0.8599	Body mass index || id:ieu-a-785	Body mass index	Body mass index || ||	TRUE	igd	NA	NA	NA	NA	NA	NA	NA	11	0.00172	30774525	2.97e-08	766345	ieu-a-1239	Years of schooling || id:ieu-a-1239	TRUE	reported	igd	3	TRUE	30.6349
189	rs7977614	G	A	G	A	0.01325	-0.0001	0.3078	0.325	FALSE	FALSE	FALSE	ieu-a-785	12	110115286	0.0071	84284	0.9888	Body mass index || id:ieu-a-785	Body mass index	Body mass index || ||	TRUE	igd	NA	NA	NA	NA	NA	NA	NA	12	0.00198	110115286	2.09e-11	766345	ieu-a-1239	Years of schooling || id:ieu-a-1239	TRUE	reported	igd	3	TRUE	44.7818
190	rs7993663	C	T	C	T	0.0118	0.0071	0.3571	0.3333	FALSE	FALSE	FALSE	ieu-a-785	13	55767106	0.0052	104595	0.1721	Body mass index || id:ieu-a-785	Body mass index	Body mass index || ||	TRUE	igd	TRUE	rs7993663	rs7990908	C	T	G	A	13	0.00178	55761771	3.25e-11	766345	ieu-a-1239	Years of schooling || id:ieu-a-1239	TRUE	reported	igd	3	TRUE	43.9465
191	rs8020034	A	G	A	G	0.01782	-0.0062	0.2058	0.1667	FALSE	FALSE	FALSE	ieu-a-785	14	26981100	0.0064	104608	0.3327	Body mass index || id:ieu-a-785	Body mass index	Body mass index || ||	TRUE	igd	NA	NA	NA	NA	NA	NA	NA	14	0.00223	26981100	1.17e-15	766345	ieu-a-1239	Years of schooling || id:ieu-a-1239	TRUE	reported	igd	3	TRUE	63.8566
192	rs818415	G	T	G	T	0.01235	-0.0203	0.182	0.2	FALSE	FALSE	FALSE	ieu-a-785	16	65458362	0.0064	104606	0.00151499	Body mass index || id:ieu-a-785	Body mass index	Body mass index || ||	TRUE	igd	TRUE	rs818415	rs11075579	G	T	C	T	16	0.00219	65448079	1.72e-08	766345	ieu-a-1239	Years of schooling || id:ieu-a-1239	TRUE	reported	igd	3	TRUE	31.8014
193	rs837080	C	T	C	T	0.01092	-0.0035	0.4932	0.5	FALSE	FALSE	FALSE	ieu-a-785	8	130925116	0.0051	104103	0.4925	Body mass index || id:ieu-a-785	Body mass index	Body mass index || ||	TRUE	igd	NA	NA	NA	NA	NA	NA	NA	8	0.0017	130925116	1.43e-10	766345	ieu-a-1239	Years of schooling || id:ieu-a-1239	TRUE	reported	igd	3	TRUE	41.2617
194	rs892612	C	A	C	A	0.01464	0.0011	0.8418	0.85	FALSE	FALSE	FALSE	ieu-a-785	5	136533365	0.0072	104463	0.8786	Body mass index || id:ieu-a-785	Body mass index	Body mass index || ||	TRUE	igd	NA	NA	NA	NA	NA	NA	NA	5	0.00237	136533365	6.63e-10	766345	ieu-a-1239	Years of schooling || id:ieu-a-1239	TRUE	reported	igd	3	TRUE	38.158
195	rs894067	A	G	A	G	0.01041	-0.0022	0.3929	0.3833	FALSE	FALSE	FALSE	ieu-a-785	11	76458397	0.0052	104564	0.672201	Body mass index || id:ieu-a-785	Body mass index	Body mass index || ||	TRUE	igd	TRUE	rs894067	rs715964	A	G	C	T	11	0.00175	76454408	2.74e-09	766345	ieu-a-1239	Years of schooling || id:ieu-a-1239	TRUE	reported	igd	3	TRUE	35.3855
196	rs9289300	C	T	C	T	0.01512	0.0075	0.1837	0.175	FALSE	FALSE	FALSE	ieu-a-785	3	127158314	0.0067	104563	0.263	Body mass index || id:ieu-a-785	Body mass index	Body mass index || ||	TRUE	igd	TRUE	rs9289300	rs11928857	C	T	T	A	3	0.00234	127144988	1.1e-10	766345	ieu-a-1239	Years of schooling || id:ieu-a-1239	TRUE	reported	igd	3	TRUE	41.7515
197	rs9320493	G	A	G	A	-0.01394	-0.0111	0.8639	0.9083	FALSE	FALSE	FALSE	ieu-a-785	6	114742697	0.0075	104568	0.1389	Body mass index || id:ieu-a-785	Body mass index	Body mass index || ||	TRUE	igd	NA	NA	NA	NA	NA	NA	NA	6	0.0024	114742697	6.13e-09	766345	ieu-a-1239	Years of schooling || id:ieu-a-1239	TRUE	reported	igd	3	TRUE	33.7367
198	rs9342482	T	G	T	G	0.01264	-0.0087	0.2908	0.3167	FALSE	FALSE	FALSE	ieu-a-785	6	66248459	0.0061	104616	0.1538	Body mass index || id:ieu-a-785	Body mass index	Body mass index || ||	TRUE	igd	TRUE	rs9342482	rs12175029	T	G	C	T	6	0.00197	66223843	1.36e-10	766345	ieu-a-1239	Years of schooling || id:ieu-a-1239	TRUE	reported	igd	3	TRUE	41.1682
199	rs9349956	C	A	C	A	0.01881	0.0064	0.2398	0.2167	FALSE	FALSE	FALSE	ieu-a-785	6	14718260	0.0072	104252	0.3741	Body mass index || id:ieu-a-785	Body mass index	Body mass index || ||	TRUE	igd	NA	NA	NA	NA	NA	NA	NA	6	0.00225	14718260	6.28e-17	766345	ieu-a-1239	Years of schooling || id:ieu-a-1239	TRUE	reported	igd	3	TRUE	69.8896
200	rs9372625	A	G	A	G	0.02383	-0.0127	0.4133	0.4833	FALSE	FALSE	FALSE	ieu-a-785	6	98344031	0.0052	104432	0.0145902	Body mass index || id:ieu-a-785	Body mass index	Body mass index || ||	TRUE	igd	NA	NA	NA	NA	NA	NA	NA	6	0.00176	98344031	6.76e-42	766345	ieu-a-1239	Years of schooling || id:ieu-a-1239	TRUE	reported	igd	3	TRUE	183.325
201	rs9384679	T	C	T	C	-0.00959	-0.0077	0.4082	0.425	FALSE	FALSE	FALSE	ieu-a-785	6	108864419	0.0052	104444	0.1387	Body mass index || id:ieu-a-785	Body mass index	Body mass index || ||	TRUE	igd	NA	NA	NA	NA	NA	NA	NA	6	0.00176	108864419	4.88e-08	766345	ieu-a-1239	Years of schooling || id:ieu-a-1239	TRUE	reported	igd	3	TRUE	29.6901
202	rs9386319	G	A	G	A	0.00991	-0.0024	0.4269	0.4417	FALSE	FALSE	FALSE	ieu-a-785	6	96566419	0.0051	104612	0.637901	Body mass index || id:ieu-a-785	Body mass index	Body mass index || ||	TRUE	igd	NA	NA	NA	NA	NA	NA	NA	6	0.00174	96566419	1.27e-08	766345	ieu-a-1239	Years of schooling || id:ieu-a-1239	TRUE	reported	igd	3	TRUE	32.4376
203	rs9386787	G	A	G	A	0.00958	-0.0091	0.5136	0.4167	FALSE	FALSE	FALSE	ieu-a-785	6	109607211	0.005	104586	0.0687607	Body mass index || id:ieu-a-785	Body mass index	Body mass index || ||	TRUE	igd	TRUE	rs9386787	rs9480922	A	G	G	A	6	0.0017	109600293	1.82e-08	766345	ieu-a-1239	Years of schooling || id:ieu-a-1239	TRUE	reported	igd	3	TRUE	31.7565
204	rs9503598	A	G	A	G	0.01079	-0.0006	0.4388	0.525	FALSE	FALSE	FALSE	ieu-a-785	6	3454032	0.0051	104600	0.9063	Body mass index || id:ieu-a-785	Body mass index	Body mass index || ||	TRUE	igd	TRUE	rs9503598	rs11242859	A	G	A	G	6	0.00171	3446263	3.12e-10	766345	ieu-a-1239	Years of schooling || id:ieu-a-1239	TRUE	reported	igd	3	TRUE	39.8154
205	rs9556958	T	C	T	C	-0.0108	0.0065	0.5289	0.5333	FALSE	FALSE	FALSE	ieu-a-785	13	99100046	0.0051	102739	0.2025	Body mass index || id:ieu-a-785	Body mass index	Body mass index || ||	TRUE	igd	NA	NA	NA	NA	NA	NA	NA	13	0.0017	99100046	2.38e-10	766345	ieu-a-1239	Years of schooling || id:ieu-a-1239	TRUE	reported	igd	3	TRUE	40.3599
206	rs9616906	A	G	A	G	0.01497	-0.0039	0.4235	0.45	FALSE	FALSE	FALSE	ieu-a-785	22	51104680	0.0051	103798	0.4444	Body mass index || id:ieu-a-785	Body mass index	Body mass index || ||	TRUE	igd	NA	NA	NA	NA	NA	NA	NA	22	0.00172	51104680	2.92e-18	766345	ieu-a-1239	Years of schooling || id:ieu-a-1239	TRUE	reported	igd	3	TRUE	75.7507
207	rs9679654	C	T	C	T	0.01042	-0.0047	0.4847	0.4583	FALSE	FALSE	FALSE	ieu-a-785	2	61836773	0.0051	104503	0.3568	Body mass index || id:ieu-a-785	Body mass index	Body mass index || ||	TRUE	igd	NA	NA	NA	NA	NA	NA	NA	2	0.00172	61836773	1.29e-09	766345	ieu-a-1239	Years of schooling || id:ieu-a-1239	TRUE	reported	igd	3	TRUE	36.7011
208	rs9704097	A	C	A	C	-0.0103	-0.0079	0.4728	0.4083	FALSE	FALSE	FALSE	ieu-a-785	11	24993142	0.0051	104463	0.1214	Body mass index || id:ieu-a-785	Body mass index	Body mass index || ||	TRUE	igd	TRUE	rs9704097	rs7127357	A	C	T	G	11	0.00171	24980643	1.61e-09	766345	ieu-a-1239	Years of schooling || id:ieu-a-1239	TRUE	reported	igd	3	TRUE	36.2812
209	rs9882532	C	T	C	T	-0.01208	0.0029	0.3639	0.3417	FALSE	FALSE	FALSE	ieu-a-785	3	16865845	0.0052	104553	0.5771	Body mass index || id:ieu-a-785	Body mass index	Body mass index || ||	TRUE	igd	NA	NA	NA	NA	NA	NA	NA	3	0.00177	16865845	8.17e-12	766345	ieu-a-1239	Years of schooling || id:ieu-a-1239	TRUE	reported	igd	3	TRUE	46.5787
210	rs9914918	A	G	A	G	0.01155	-0.0074	0.2823	0.3417	FALSE	FALSE	FALSE	ieu-a-785	17	46967892	0.0055	104061	0.1785	Body mass index || id:ieu-a-785	Body mass index	Body mass index || ||	TRUE	igd	TRUE	rs9914918	rs1973404	A	G	T	G	17	0.00189	46962021	8.9e-10	766345	ieu-a-1239	Years of schooling || id:ieu-a-1239	TRUE	reported	igd	3	TRUE	37.3457
211	rs9933256	G	A	G	A	-0.01134	-0.0087	0.4082	0.4917	FALSE	FALSE	FALSE	ieu-a-785	16	1247606	0.0063	65857	0.1673	Body mass index || id:ieu-a-785	Body mass index	Body mass index || ||	TRUE	igd	TRUE	rs9933256	rs3794621	G	A	A	G	16	0.00172	1246748	4.57e-11	766345	ieu-a-1239	Years of schooling || id:ieu-a-1239	TRUE	reported	igd	3	TRUE	43.468
212	rs9936270	T	C	T	C	-0.0136	0.0025	0.3078	0.2333	FALSE	FALSE	FALSE	ieu-a-785	16	12218318	0.0059	104607	0.6718	Body mass index || id:ieu-a-785	Body mass index	Body mass index || ||	TRUE	igd	TRUE	rs9936270	rs3851014	T	C	G	A	16	0.00198	12215741	6.43e-12	766345	ieu-a-1239	Years of schooling || id:ieu-a-1239	TRUE	reported	igd	3	TRUE	47.1789
213	rs9964724	T	C	T	C	0.01978	-0.0002	0.6599	0.6333	FALSE	FALSE	FALSE	ieu-a-785	18	35159124	0.0054	104558	0.9705	Body mass index || id:ieu-a-785	Body mass index	Body mass index || ||	TRUE	igd	NA	NA	NA	NA	NA	NA	NA	18	0.00183	35159124	2.66e-27	766345	ieu-a-1239	Years of schooling || id:ieu-a-1239	TRUE	reported	igd	3	TRUE	116.829

## Sheet: EA-SBP
	SNP	effect_allele.exposure	other_allele.exposure	effect_allele.outcome	other_allele.outcome	beta.exposure	beta.outcome	eaf.exposure	eaf.outcome	remove	palindromic	ambiguous	id.outcome	chr	pos	se.outcome	samplesize.outcome	pval.outcome	outcome	originalname.outcome	outcome.deprecated	mr_keep.outcome	data_source.outcome	proxy.outcome	target_snp.outcome	proxy_snp.outcome	target_a1.outcome	target_a2.outcome	proxy_a1.outcome	proxy_a2.outcome	chr.exposure	se.exposure	pos.exposure	pval.exposure	samplesize.exposure	id.exposure	exposure	mr_keep.exposure	pval_origin.exposure	data_source.exposure	action	mr_keep
1	rs10073890	G	A	G	A	-0.01262	0.0145	0.7364	0.7418	FALSE	FALSE	FALSE	ieu-b-38	5	124288028	0.0345	731189	0.6753	systolic blood pressure || id:ieu-b-38	systolic blood pressure	systolic blood pressure || ||	TRUE	igd	NA	NA	NA	NA	NA	NA	NA	5	0.00196	124288028	1.11e-10	766345	ieu-a-1239	Years of schooling || id:ieu-a-1239	TRUE	reported	igd	3	TRUE
2	rs1008078	T	C	T	C	-0.01738	0.0021	0.4099	0.4035	FALSE	FALSE	FALSE	ieu-b-38	1	91189731	0.0309	723079	0.9447	systolic blood pressure || id:ieu-b-38	systolic blood pressure	systolic blood pressure || ||	TRUE	igd	NA	NA	NA	NA	NA	NA	NA	1	0.00173	91189731	1.2e-23	766345	ieu-a-1239	Years of schooling || id:ieu-a-1239	TRUE	reported	igd	3	TRUE
3	rs10189857	G	A	G	A	-0.01725	-0.0241	0.4184	0.4328	FALSE	FALSE	FALSE	ieu-b-38	2	60713235	0.0305	725640	0.4307	systolic blood pressure || id:ieu-b-38	systolic blood pressure	systolic blood pressure || ||	TRUE	igd	NA	NA	NA	NA	NA	NA	NA	2	0.00171	60713235	6.7e-24	766345	ieu-a-1239	Years of schooling || id:ieu-a-1239	TRUE	reported	igd	3	TRUE
4	rs10191758	G	A	G	A	0.01631	-0.0742	0.381	0.3883	FALSE	FALSE	FALSE	ieu-b-38	2	144263280	0.0309	729402	0.0163799	systolic blood pressure || id:ieu-b-38	systolic blood pressure	systolic blood pressure || ||	TRUE	igd	NA	NA	NA	NA	NA	NA	NA	2	0.00175	144263280	9.6e-21	766345	ieu-a-1239	Years of schooling || id:ieu-a-1239	TRUE	reported	igd	3	TRUE
5	rs10205801	A	G	A	G	-0.01053	-0.0267	0.5068	0.5504	FALSE	FALSE	FALSE	ieu-b-38	2	233597196	0.0302	736342	0.3773	systolic blood pressure || id:ieu-b-38	systolic blood pressure	systolic blood pressure || ||	TRUE	igd	NA	NA	NA	NA	NA	NA	NA	2	0.00171	233597196	7.17e-10	766345	ieu-a-1239	Years of schooling || id:ieu-a-1239	TRUE	reported	igd	3	TRUE
6	rs10215082	G	A	G	A	0.01303	-0.0364	0.5612	0.5327	FALSE	FALSE	FALSE	ieu-b-38	7	92657985	0.0306	717796	0.2331	systolic blood pressure || id:ieu-b-38	systolic blood pressure	systolic blood pressure || ||	TRUE	igd	NA	NA	NA	NA	NA	NA	NA	7	0.00172	92657985	3.33e-14	766345	ieu-a-1239	Years of schooling || id:ieu-a-1239	TRUE	reported	igd	3	TRUE
7	rs10456918	C	A	C	A	0.01485	-0.0949	0.182	0.1757	FALSE	FALSE	FALSE	ieu-b-38	6	119233480	0.0395	736322	0.0162499	systolic blood pressure || id:ieu-b-38	systolic blood pressure	systolic blood pressure || ||	TRUE	igd	NA	NA	NA	NA	NA	NA	NA	6	0.00224	119233480	3.67e-11	766345	ieu-a-1239	Years of schooling || id:ieu-a-1239	TRUE	reported	igd	3	TRUE
8	rs1051474	C	T	C	T	0.01301	-0.0032	0.2738	0.2877	FALSE	FALSE	FALSE	ieu-b-38	9	111882729	0.0331	743869	0.9221	systolic blood pressure || id:ieu-b-38	systolic blood pressure	systolic blood pressure || ||	TRUE	igd	TRUE	rs1051474	rs7046725	C	T	G	T	9	0.00188	111881856	4.86e-12	766345	ieu-a-1239	Years of schooling || id:ieu-a-1239	TRUE	reported	igd	3	TRUE
9	rs10765775	A	G	A	G	0.01488	-0.0381	0.3963	0.3885	FALSE	FALSE	FALSE	ieu-b-38	11	95656362	0.0311	725640	0.2206	systolic blood pressure || id:ieu-b-38	systolic blood pressure	systolic blood pressure || ||	TRUE	igd	NA	NA	NA	NA	NA	NA	NA	11	0.00176	95656362	2.62e-17	766345	ieu-a-1239	Years of schooling || id:ieu-a-1239	TRUE	reported	igd	3	TRUE
10	rs10797055	G	A	G	A	0.00986	0.0532	0.5102	0.4778	FALSE	FALSE	FALSE	ieu-b-38	1	159906849	0.0306	712173	0.0816695	systolic blood pressure || id:ieu-b-38	systolic blood pressure	systolic blood pressure || ||	TRUE	igd	NA	NA	NA	NA	NA	NA	NA	1	0.00172	159906849	1.04e-08	766345	ieu-a-1239	Years of schooling || id:ieu-a-1239	TRUE	reported	igd	3	TRUE
11	rs10798418	T	C	T	C	-0.00957	0.0015	0.466	0.4071	FALSE	FALSE	FALSE	ieu-b-38	1	175839834	0.0307	728111	0.962	systolic blood pressure || id:ieu-b-38	systolic blood pressure	systolic blood pressure || ||	TRUE	igd	NA	NA	NA	NA	NA	NA	NA	1	0.00173	175839834	3.29e-08	766345	ieu-a-1239	Years of schooling || id:ieu-a-1239	TRUE	reported	igd	3	TRUE
12	rs10856785	T	C	T	C	-0.01132	0.0446	0.7296	0.7311	FALSE	FALSE	FALSE	ieu-b-38	2	16650175	0.0338	735568	0.188	systolic blood pressure || id:ieu-b-38	systolic blood pressure	systolic blood pressure || ||	TRUE	igd	NA	NA	NA	NA	NA	NA	NA	2	0.00192	16650175	3.83e-09	766345	ieu-a-1239	Years of schooling || id:ieu-a-1239	TRUE	reported	igd	3	TRUE
13	rs10887801	T	G	T	G	0.01087	-0.0086	0.4371	0.4317	FALSE	FALSE	FALSE	ieu-b-38	10	90079714	0.0304	735264	0.776101	systolic blood pressure || id:ieu-b-38	systolic blood pressure	systolic blood pressure || ||	TRUE	igd	NA	NA	NA	NA	NA	NA	NA	10	0.00171	90079714	2.27e-10	766345	ieu-a-1239	Years of schooling || id:ieu-a-1239	TRUE	reported	igd	3	TRUE
14	rs10940921	G	T	G	T	-0.01089	-0.0621	0.5697	0.5793	FALSE	FALSE	FALSE	ieu-b-38	5	30808645	0.0308	720760	0.0436395	systolic blood pressure || id:ieu-b-38	systolic blood pressure	systolic blood pressure || ||	TRUE	igd	NA	NA	NA	NA	NA	NA	NA	5	0.00177	30808645	7e-10	766345	ieu-a-1239	Years of schooling || id:ieu-a-1239	TRUE	reported	igd	3	TRUE
15	rs11023749	A	G	A	G	0.01132	-0.0819	0.6701	0.6654	FALSE	FALSE	FALSE	ieu-b-38	11	15889272	0.0321	724019	0.01068	systolic blood pressure || id:ieu-b-38	systolic blood pressure	systolic blood pressure || ||	TRUE	igd	NA	NA	NA	NA	NA	NA	NA	11	0.0018	15889272	2.96e-10	766345	ieu-a-1239	Years of schooling || id:ieu-a-1239	TRUE	reported	igd	3	TRUE
16	rs1105307	A	G	A	G	-0.01173	0.06	0.2449	0.2602	FALSE	FALSE	FALSE	ieu-b-38	9	72046040	0.0341	742206	0.0787209	systolic blood pressure || id:ieu-b-38	systolic blood pressure	systolic blood pressure || ||	TRUE	igd	NA	NA	NA	NA	NA	NA	NA	9	0.00195	72046040	1.67e-09	766345	ieu-a-1239	Years of schooling || id:ieu-a-1239	TRUE	reported	igd	3	TRUE
17	rs1106090	A	G	A	G	0.01173	-0.0867	0.6259	0.6256	FALSE	FALSE	FALSE	ieu-b-38	2	58068741	0.0311	729990	0.00530506	systolic blood pressure || id:ieu-b-38	systolic blood pressure	systolic blood pressure || ||	TRUE	igd	NA	NA	NA	NA	NA	NA	NA	2	0.00175	58068741	2.09e-11	766345	ieu-a-1239	Years of schooling || id:ieu-a-1239	TRUE	reported	igd	3	TRUE
18	rs11081529	C	T	C	T	-0.01311	0.0497	0.2568	0.2918	FALSE	FALSE	FALSE	ieu-b-38	18	75902735	0.0333	728044	0.1351	systolic blood pressure || id:ieu-b-38	systolic blood pressure	systolic blood pressure || ||	TRUE	igd	NA	NA	NA	NA	NA	NA	NA	18	0.00186	75902735	1.82e-12	766345	ieu-a-1239	Years of schooling || id:ieu-a-1239	TRUE	reported	igd	3	TRUE
19	rs11123818	A	G	A	G	0.02081	0.0501	0.3946	0.3769	FALSE	FALSE	FALSE	ieu-b-38	2	100869702	0.031	733903	0.1065	systolic blood pressure || id:ieu-b-38	systolic blood pressure	systolic blood pressure || ||	TRUE	igd	TRUE	rs11123818	rs2309812	A	G	T	C	2	0.00175	100867308	1.72e-32	766345	ieu-a-1239	Years of schooling || id:ieu-a-1239	TRUE	reported	igd	3	TRUE
20	rs111821073	T	C	T	C	0.01385	0.0777	0.1633	0.1587	FALSE	FALSE	FALSE	ieu-b-38	9	99087796	0.0412	737650	0.0591303	systolic blood pressure || id:ieu-b-38	systolic blood pressure	systolic blood pressure || ||	TRUE	igd	TRUE	rs111821073	rs12375999	T	C	T	C	9	0.00237	99084793	4.85e-09	766345	ieu-a-1239	Years of schooling || id:ieu-a-1239	TRUE	reported	igd	3	TRUE
21	rs112687095	A	G	A	G	0.01325	-0.068	0.165	0.1675	FALSE	FALSE	FALSE	ieu-b-38	4	1777045	0.044	633806	0.1222	systolic blood pressure || id:ieu-b-38	systolic blood pressure	systolic blood pressure || ||	TRUE	igd	NA	NA	NA	NA	NA	NA	NA	4	0.00238	1777045	2.42e-08	766345	ieu-a-1239	Years of schooling || id:ieu-a-1239	TRUE	reported	igd	3	TRUE
22	rs113182709	A	G	A	G	0.03225	-0.0711	0.02381	0.025	FALSE	FALSE	FALSE	ieu-b-38	8	143297485	0.1048	652915	0.4977	systolic blood pressure || id:ieu-b-38	systolic blood pressure	systolic blood pressure || ||	TRUE	igd	NA	NA	NA	NA	NA	NA	NA	8	0.00567	143297485	1.29e-08	766345	ieu-a-1239	Years of schooling || id:ieu-a-1239	TRUE	reported	igd	3	TRUE
23	rs113520408	A	G	A	G	0.01304	-0.0982	0.2857	0.2777	FALSE	FALSE	FALSE	ieu-b-38	7	128402782	0.034	722478	0.00385097	systolic blood pressure || id:ieu-b-38	systolic blood pressure	systolic blood pressure || ||	TRUE	igd	NA	NA	NA	NA	NA	NA	NA	7	0.00192	128402782	1.02e-11	766345	ieu-a-1239	Years of schooling || id:ieu-a-1239	TRUE	reported	igd	3	TRUE
24	rs113615161	T	C	T	C	-0.01472	0.0627	0.1395	0.1314	FALSE	FALSE	FALSE	ieu-b-38	7	114519339	0.0451	720833	0.165	systolic blood pressure || id:ieu-b-38	systolic blood pressure	systolic blood pressure || ||	TRUE	igd	NA	NA	NA	NA	NA	NA	NA	7	0.0025	114519339	3.97e-09	766345	ieu-a-1239	Years of schooling || id:ieu-a-1239	TRUE	reported	igd	3	TRUE
25	rs1143770	T	C	T	C	0.01136	-0.0855	0.5918	0.5796	FALSE	FALSE	FALSE	ieu-b-38	11	122017598	0.0306	731266	0.005146	systolic blood pressure || id:ieu-b-38	systolic blood pressure	systolic blood pressure || ||	TRUE	igd	NA	NA	NA	NA	NA	NA	NA	11	0.00172	122017598	4.31e-11	766345	ieu-a-1239	Years of schooling || id:ieu-a-1239	TRUE	reported	igd	3	TRUE
26	rs115454970	T	G	T	G	-0.01185	0.0328	0.3044	0.2599	FALSE	FALSE	FALSE	ieu-b-38	4	67091953	0.0352	700161	0.3516	systolic blood pressure || id:ieu-b-38	systolic blood pressure	systolic blood pressure || ||	TRUE	igd	NA	NA	NA	NA	NA	NA	NA	4	0.00199	67091953	2.76e-09	766345	ieu-a-1239	Years of schooling || id:ieu-a-1239	TRUE	reported	igd	3	TRUE
27	rs11601122	G	A	G	A	-0.01947	0.0342	0.1497	0.1655	FALSE	FALSE	FALSE	ieu-b-38	11	72362718	0.0409	727180	0.403	systolic blood pressure || id:ieu-b-38	systolic blood pressure	systolic blood pressure || ||	TRUE	igd	NA	NA	NA	NA	NA	NA	NA	11	0.0023	72362718	2.24e-17	766345	ieu-a-1239	Years of schooling || id:ieu-a-1239	TRUE	reported	igd	3	TRUE
28	rs11620355	A	G	A	G	0.01756	-0.0657	0.1156	0.0895	FALSE	FALSE	FALSE	ieu-b-38	13	92044587	0.0534	720419	0.2185	systolic blood pressure || id:ieu-b-38	systolic blood pressure	systolic blood pressure || ||	TRUE	igd	NA	NA	NA	NA	NA	NA	NA	13	0.003	92044587	4.77e-09	766345	ieu-a-1239	Years of schooling || id:ieu-a-1239	TRUE	reported	igd	3	TRUE
29	rs11627087	G	A	G	A	-0.01788	0.1004	0.08503	0.0726	FALSE	FALSE	FALSE	ieu-b-38	14	57300708	0.0583	734658	0.0850002	systolic blood pressure || id:ieu-b-38	systolic blood pressure	systolic blood pressure || ||	TRUE	igd	NA	NA	NA	NA	NA	NA	NA	14	0.00325	57300708	3.71e-08	766345	ieu-a-1239	Years of schooling || id:ieu-a-1239	TRUE	reported	igd	3	TRUE
30	rs11635092	A	G	A	G	-0.01231	-0.008	0.3639	0.3601	FALSE	FALSE	FALSE	ieu-b-38	15	27234553	0.0316	723722	0.8002	systolic blood pressure || id:ieu-b-38	systolic blood pressure	systolic blood pressure || ||	TRUE	igd	NA	NA	NA	NA	NA	NA	NA	15	0.00177	27234553	3.89e-12	766345	ieu-a-1239	Years of schooling || id:ieu-a-1239	TRUE	reported	igd	3	TRUE
31	rs11663602	A	C	A	C	-0.01213	0.008	0.2568	0.2743	FALSE	FALSE	FALSE	ieu-b-38	18	77578191	0.0337	737773	0.8131	systolic blood pressure || id:ieu-b-38	systolic blood pressure	systolic blood pressure || ||	TRUE	igd	NA	NA	NA	NA	NA	NA	NA	18	0.0019	77578191	1.64e-10	766345	ieu-a-1239	Years of schooling || id:ieu-a-1239	TRUE	reported	igd	3	TRUE
32	rs11678980	A	G	A	G	-0.01744	0.0826	0.4456	0.4563	FALSE	FALSE	FALSE	ieu-b-38	2	162101261	0.0319	659652	0.00966006	systolic blood pressure || id:ieu-b-38	systolic blood pressure	systolic blood pressure || ||	TRUE	igd	NA	NA	NA	NA	NA	NA	NA	2	0.00172	162101261	4.29e-24	766345	ieu-a-1239	Years of schooling || id:ieu-a-1239	TRUE	reported	igd	3	TRUE
33	rs11694904	T	C	T	C	0.01215	-0.0788	0.3384	0.3049	FALSE	FALSE	FALSE	ieu-b-38	2	180925445	0.0333	707598	0.0181101	systolic blood pressure || id:ieu-b-38	systolic blood pressure	systolic blood pressure || ||	TRUE	igd	NA	NA	NA	NA	NA	NA	NA	2	0.00185	180925445	4.78e-11	766345	ieu-a-1239	Years of schooling || id:ieu-a-1239	TRUE	reported	igd	3	TRUE
34	rs11732657	A	G	A	G	-0.01274	-0.026	0.7007	0.7453	FALSE	FALSE	FALSE	ieu-b-38	4	172427073	0.0352	708984	0.4599	systolic blood pressure || id:ieu-b-38	systolic blood pressure	systolic blood pressure || ||	TRUE	igd	NA	NA	NA	NA	NA	NA	NA	4	0.00197	172427073	9.54e-11	766345	ieu-a-1239	Years of schooling || id:ieu-a-1239	TRUE	reported	igd	3	TRUE
35	rs117468730	A	G	A	G	-0.03521	-0.1283	0.0119	0.0206	FALSE	FALSE	FALSE	ieu-b-38	16	10205467	0.1078	716597	0.2343	systolic blood pressure || id:ieu-b-38	systolic blood pressure	systolic blood pressure || ||	TRUE	igd	NA	NA	NA	NA	NA	NA	NA	16	0.00597	10205467	3.79e-09	766345	ieu-a-1239	Years of schooling || id:ieu-a-1239	TRUE	reported	igd	3	TRUE
36	rs11752914	C	T	C	T	-0.01208	0.0016	0.1973	0.1949	FALSE	FALSE	FALSE	ieu-b-38	6	155910988	0.0381	729531	0.9671	systolic blood pressure || id:ieu-b-38	systolic blood pressure	systolic blood pressure || ||	TRUE	igd	NA	NA	NA	NA	NA	NA	NA	6	0.00216	155910988	2.13e-08	766345	ieu-a-1239	Years of schooling || id:ieu-a-1239	TRUE	reported	igd	3	TRUE
37	rs11772580	T	G	T	G	-0.01199	-0.002	0.2534	0.2376	FALSE	FALSE	FALSE	ieu-b-38	7	100101648	0.0362	704458	0.9571	systolic blood pressure || id:ieu-b-38	systolic blood pressure	systolic blood pressure || ||	TRUE	igd	NA	NA	NA	NA	NA	NA	NA	7	0.00201	100101648	2.57e-09	766345	ieu-a-1239	Years of schooling || id:ieu-a-1239	TRUE	reported	igd	3	TRUE
38	rs12375949	C	T	C	T	0.01447	-0.0289	0.5697	0.5657	FALSE	FALSE	FALSE	ieu-b-38	9	124617900	0.0303	739015	0.3401	systolic blood pressure || id:ieu-b-38	systolic blood pressure	systolic blood pressure || ||	TRUE	igd	NA	NA	NA	NA	NA	NA	NA	9	0.00172	124617900	3.31e-17	766345	ieu-a-1239	Years of schooling || id:ieu-a-1239	TRUE	reported	igd	3	TRUE
39	rs12468040	G	T	G	T	-0.01432	0.0463	0.6037	0.6196	FALSE	FALSE	FALSE	ieu-b-38	2	44854981	0.031	733745	0.1346	systolic blood pressure || id:ieu-b-38	systolic blood pressure	systolic blood pressure || ||	TRUE	igd	NA	NA	NA	NA	NA	NA	NA	2	0.00175	44854981	2.46e-16	766345	ieu-a-1239	Years of schooling || id:ieu-a-1239	TRUE	reported	igd	3	TRUE
40	rs12503522	T	C	T	C	-0.01125	-0.0145	0.2483	0.2842	FALSE	FALSE	FALSE	ieu-b-38	4	94543233	0.0337	719542	0.666801	systolic blood pressure || id:ieu-b-38	systolic blood pressure	systolic blood pressure || ||	TRUE	igd	NA	NA	NA	NA	NA	NA	NA	4	0.00188	94543233	2.24e-09	766345	ieu-a-1239	Years of schooling || id:ieu-a-1239	TRUE	reported	igd	3	TRUE
41	rs12519073	T	C	T	C	-0.01221	0.0135	0.2381	0.2288	FALSE	FALSE	FALSE	ieu-b-38	5	136776762	0.0359	730912	0.706999	systolic blood pressure || id:ieu-b-38	systolic blood pressure	systolic blood pressure || ||	TRUE	igd	NA	NA	NA	NA	NA	NA	NA	5	0.00202	136776762	1.6e-09	766345	ieu-a-1239	Years of schooling || id:ieu-a-1239	TRUE	reported	igd	3	TRUE
42	rs12574281	C	A	C	A	0.01077	0.0114	0.3997	0.3713	FALSE	FALSE	FALSE	ieu-b-38	11	131205421	0.0313	728199	0.7147	systolic blood pressure || id:ieu-b-38	systolic blood pressure	systolic blood pressure || ||	TRUE	igd	NA	NA	NA	NA	NA	NA	NA	11	0.00176	131205421	8.85e-10	766345	ieu-a-1239	Years of schooling || id:ieu-a-1239	TRUE	reported	igd	3	TRUE
43	rs12643771	T	C	T	C	0.01518	0.0102	0.3112	0.3103	FALSE	FALSE	FALSE	ieu-b-38	4	140753103	0.0333	705042	0.7583	systolic blood pressure || id:ieu-b-38	systolic blood pressure	systolic blood pressure || ||	TRUE	igd	NA	NA	NA	NA	NA	NA	NA	4	0.00184	140753103	1.61e-16	766345	ieu-a-1239	Years of schooling || id:ieu-a-1239	TRUE	reported	igd	3	TRUE
44	rs12682775	C	T	C	T	0.01187	0.0198	0.2143	0.222	FALSE	FALSE	FALSE	ieu-b-38	9	135490491	0.0361	740337	0.584201	systolic blood pressure || id:ieu-b-38	systolic blood pressure	systolic blood pressure || ||	TRUE	igd	NA	NA	NA	NA	NA	NA	NA	9	0.00204	135490491	5.99e-09	766345	ieu-a-1239	Years of schooling || id:ieu-a-1239	TRUE	reported	igd	3	TRUE
45	rs12804787	G	A	G	A	-0.01814	0.1354	0.06803	0.0775	FALSE	FALSE	FALSE	ieu-b-38	11	133811072	0.0583	697476	0.02026	systolic blood pressure || id:ieu-b-38	systolic blood pressure	systolic blood pressure || ||	TRUE	igd	NA	NA	NA	NA	NA	NA	NA	11	0.00327	133811072	2.96e-08	766345	ieu-a-1239	Years of schooling || id:ieu-a-1239	TRUE	reported	igd	3	TRUE
46	rs1291818	C	T	C	T	-0.01085	-0.039	0.5153	0.4723	FALSE	FALSE	FALSE	ieu-b-38	10	11132190	0.0307	710633	0.2037	systolic blood pressure || id:ieu-b-38	systolic blood pressure	systolic blood pressure || ||	TRUE	igd	NA	NA	NA	NA	NA	NA	NA	10	0.0017	11132190	1.78e-10	766345	ieu-a-1239	Years of schooling || id:ieu-a-1239	TRUE	reported	igd	3	TRUE
47	rs12940014	C	T	C	T	0.00936	-0.0753	0.5204	0.5155	FALSE	FALSE	FALSE	ieu-b-38	17	17603317	0.03	741193	0.0119201	systolic blood pressure || id:ieu-b-38	systolic blood pressure	systolic blood pressure || ||	TRUE	igd	NA	NA	NA	NA	NA	NA	NA	17	0.0017	17603317	3.73e-08	766345	ieu-a-1239	Years of schooling || id:ieu-a-1239	TRUE	reported	igd	3	TRUE
48	rs13010566	C	A	C	A	0.0106	-0.1162	0.5612	0.5312	FALSE	FALSE	FALSE	ieu-b-38	2	125873208	0.0302	729737	0.000120801	systolic blood pressure || id:ieu-b-38	systolic blood pressure	systolic blood pressure || ||	TRUE	igd	NA	NA	NA	NA	NA	NA	NA	2	0.0017	125873208	4.59e-10	766345	ieu-a-1239	Years of schooling || id:ieu-a-1239	TRUE	reported	igd	3	TRUE
49	rs13029509	A	G	A	G	-0.01049	0.1069	0.4677	0.4784	FALSE	FALSE	FALSE	ieu-b-38	2	215374209	0.0302	727909	0.000406602	systolic blood pressure || id:ieu-b-38	systolic blood pressure	systolic blood pressure || ||	TRUE	igd	NA	NA	NA	NA	NA	NA	NA	2	0.0017	215374209	7.17e-10	766345	ieu-a-1239	Years of schooling || id:ieu-a-1239	TRUE	reported	igd	3	TRUE
50	rs13090388	T	C	T	C	0.02852	-0.1557	0.3095	0.308	FALSE	FALSE	FALSE	ieu-b-38	3	49391082	0.0329	725642	2.24e-06	systolic blood pressure || id:ieu-b-38	systolic blood pressure	systolic blood pressure || ||	TRUE	igd	NA	NA	NA	NA	NA	NA	NA	3	0.00184	49391082	4.29e-54	766345	ieu-a-1239	Years of schooling || id:ieu-a-1239	TRUE	reported	igd	3	TRUE
51	rs13141210	T	C	T	C	0.01361	-0.0417	0.5085	0.5207	FALSE	FALSE	FALSE	ieu-b-38	4	67891641	0.0309	701639	0.176	systolic blood pressure || id:ieu-b-38	systolic blood pressure	systolic blood pressure || ||	TRUE	igd	NA	NA	NA	NA	NA	NA	NA	4	0.00172	67891641	2.26e-15	766345	ieu-a-1239	Years of schooling || id:ieu-a-1239	TRUE	reported	igd	3	TRUE
52	rs13145650	T	C	T	C	-0.01918	-0.0635	0.90816	0.9156	FALSE	FALSE	FALSE	ieu-b-38	4	122963344	0.0547	725053	0.2456	systolic blood pressure || id:ieu-b-38	systolic blood pressure	systolic blood pressure || ||	TRUE	igd	NA	NA	NA	NA	NA	NA	NA	4	0.00306	122963344	3.8e-10	766345	ieu-a-1239	Years of schooling || id:ieu-a-1239	TRUE	reported	igd	3	TRUE
53	rs1334297	A	G	A	G	0.02449	0.0082	0.784	0.7355	FALSE	FALSE	FALSE	ieu-b-38	13	58335375	0.0341	739276	0.8102	systolic blood pressure || id:ieu-b-38	systolic blood pressure	systolic blood pressure || ||	TRUE	igd	NA	NA	NA	NA	NA	NA	NA	13	0.00192	58335375	3.06e-37	766345	ieu-a-1239	Years of schooling || id:ieu-a-1239	TRUE	reported	igd	3	TRUE
54	rs13422673	T	C	T	C	-0.01201	0.0481	0.4847	0.4673	FALSE	FALSE	FALSE	ieu-b-38	2	155474355	0.0304	722735	0.113	systolic blood pressure || id:ieu-b-38	systolic blood pressure	systolic blood pressure || ||	TRUE	igd	NA	NA	NA	NA	NA	NA	NA	2	0.0017	155474355	1.74e-12	766345	ieu-a-1239	Years of schooling || id:ieu-a-1239	TRUE	reported	igd	3	TRUE
55	rs1363862	A	G	A	G	-0.01171	0.0343	0.2602	0.2744	FALSE	FALSE	FALSE	ieu-b-38	5	59670035	0.0342	714117	0.315	systolic blood pressure || id:ieu-b-38	systolic blood pressure	systolic blood pressure || ||	TRUE	igd	NA	NA	NA	NA	NA	NA	NA	5	0.00192	59670035	1.02e-09	766345	ieu-a-1239	Years of schooling || id:ieu-a-1239	TRUE	reported	igd	3	TRUE
56	rs1381247	C	T	C	T	-0.01013	0.1121	0.2908	0.3368	FALSE	FALSE	FALSE	ieu-b-38	17	2302387	0.0324	719044	0.000528896	systolic blood pressure || id:ieu-b-38	systolic blood pressure	systolic blood pressure || ||	TRUE	igd	NA	NA	NA	NA	NA	NA	NA	17	0.00182	2302387	2.46e-08	766345	ieu-a-1239	Years of schooling || id:ieu-a-1239	TRUE	reported	igd	3	TRUE
57	rs1391438	C	T	C	T	-0.0167	0.0515	0.6854	0.681	FALSE	FALSE	FALSE	ieu-b-38	4	106151843	0.0324	733053	0.1115	systolic blood pressure || id:ieu-b-38	systolic blood pressure	systolic blood pressure || ||	TRUE	igd	NA	NA	NA	NA	NA	NA	NA	4	0.00183	106151843	5.79e-20	766345	ieu-a-1239	Years of schooling || id:ieu-a-1239	TRUE	reported	igd	3	TRUE
58	rs1427298	T	C	T	C	0.0102	-0.1112	0.4116	0.4242	FALSE	FALSE	FALSE	ieu-b-38	2	145214421	0.031	708442	0.000337303	systolic blood pressure || id:ieu-b-38	systolic blood pressure	systolic blood pressure || ||	TRUE	igd	NA	NA	NA	NA	NA	NA	NA	2	0.00172	145214421	3.28e-09	766345	ieu-a-1239	Years of schooling || id:ieu-a-1239	TRUE	reported	igd	3	TRUE
59	rs1450782	G	T	G	T	-0.00945	-0.0417	0.602	0.5674	FALSE	FALSE	FALSE	ieu-b-38	4	112514407	0.0307	721805	0.1743	systolic blood pressure || id:ieu-b-38	systolic blood pressure	systolic blood pressure || ||	TRUE	igd	NA	NA	NA	NA	NA	NA	NA	4	0.00173	112514407	4.93e-08	766345	ieu-a-1239	Years of schooling || id:ieu-a-1239	TRUE	reported	igd	3	TRUE
60	rs152603	G	A	G	A	0.01019	-0.0859	0.3861	0.3606	FALSE	FALSE	FALSE	ieu-b-38	5	106774922	0.0314	733721	0.006221	systolic blood pressure || id:ieu-b-38	systolic blood pressure	systolic blood pressure || ||	TRUE	igd	NA	NA	NA	NA	NA	NA	NA	5	0.00177	106774922	9.47e-09	766345	ieu-a-1239	Years of schooling || id:ieu-a-1239	TRUE	reported	igd	3	TRUE
61	rs1558727	T	C	T	C	-0.01069	-0.0405	0.4847	0.5002	FALSE	FALSE	FALSE	ieu-b-38	12	97680631	0.03	738805	0.1775	systolic blood pressure || id:ieu-b-38	systolic blood pressure	systolic blood pressure || ||	TRUE	igd	NA	NA	NA	NA	NA	NA	NA	12	0.0017	97680631	3.09e-10	766345	ieu-a-1239	Years of schooling || id:ieu-a-1239	TRUE	reported	igd	3	TRUE
62	rs1566085	T	G	T	G	0.01645	-0.0202	0.5697	0.5452	FALSE	FALSE	FALSE	ieu-b-38	8	142624527	0.0306	716287	0.508899	systolic blood pressure || id:ieu-b-38	systolic blood pressure	systolic blood pressure || ||	TRUE	igd	NA	NA	NA	NA	NA	NA	NA	8	0.00171	142624527	6.9e-22	766345	ieu-a-1239	Years of schooling || id:ieu-a-1239	TRUE	reported	igd	3	TRUE
63	rs1569092	A	G	A	G	0.01807	-0.0584	0.182	0.1554	FALSE	FALSE	FALSE	ieu-b-38	1	74858724	0.0422	714252	0.1666	systolic blood pressure || id:ieu-b-38	systolic blood pressure	systolic blood pressure || ||	TRUE	igd	NA	NA	NA	NA	NA	NA	NA	1	0.00234	74858724	1.16e-14	766345	ieu-a-1239	Years of schooling || id:ieu-a-1239	TRUE	reported	igd	3	TRUE
64	rs1584469	T	C	T	C	-0.01303	-0.0734	0.3112	0.2973	FALSE	FALSE	FALSE	ieu-b-38	5	120101694	0.033	733663	0.0260801	systolic blood pressure || id:ieu-b-38	systolic blood pressure	systolic blood pressure || ||	TRUE	igd	NA	NA	NA	NA	NA	NA	NA	5	0.00185	120101694	2.1e-12	766345	ieu-a-1239	Years of schooling || id:ieu-a-1239	TRUE	reported	igd	3	TRUE
65	rs1595973	T	C	T	C	-0.01002	-0.0585	0.5595	0.5817	FALSE	FALSE	FALSE	ieu-b-38	4	65798787	0.0307	728060	0.0565497	systolic blood pressure || id:ieu-b-38	systolic blood pressure	systolic blood pressure || ||	TRUE	igd	NA	NA	NA	NA	NA	NA	NA	4	0.00173	65798787	6.56e-09	766345	ieu-a-1239	Years of schooling || id:ieu-a-1239	TRUE	reported	igd	3	TRUE
66	rs1618725	T	C	T	C	0.01477	-0.0437	0.5204	0.4919	FALSE	FALSE	FALSE	ieu-b-38	18	21128857	0.03	742822	0.1453	systolic blood pressure || id:ieu-b-38	systolic blood pressure	systolic blood pressure || ||	TRUE	igd	TRUE	rs1618725	rs1652344	T	C	C	T	18	0.00174	21126952	2.22e-17	766345	ieu-a-1239	Years of schooling || id:ieu-a-1239	TRUE	reported	igd	3	TRUE
67	rs1620977	G	A	G	A	-0.02046	0.0584	0.6905	0.7344	FALSE	FALSE	FALSE	ieu-b-38	1	72729142	0.0346	718658	0.0913503	systolic blood pressure || id:ieu-b-38	systolic blood pressure	systolic blood pressure || ||	TRUE	igd	NA	NA	NA	NA	NA	NA	NA	1	0.00195	72729142	1.14e-25	766345	ieu-a-1239	Years of schooling || id:ieu-a-1239	TRUE	reported	igd	3	TRUE
68	rs1671770	C	A	C	A	-0.01342	-0.0188	0.8061	0.8183	FALSE	FALSE	FALSE	ieu-b-38	12	120946568	0.0395	720561	0.634699	systolic blood pressure || id:ieu-b-38	systolic blood pressure	systolic blood pressure || ||	TRUE	igd	NA	NA	NA	NA	NA	NA	NA	12	0.00223	120946568	1.91e-09	766345	ieu-a-1239	Years of schooling || id:ieu-a-1239	TRUE	reported	igd	3	TRUE
69	rs16846463	G	A	G	A	-0.02256	0.1454	0.1173	0.1003	FALSE	FALSE	FALSE	ieu-b-38	2	142316255	0.0502	732296	0.00376201	systolic blood pressure || id:ieu-b-38	systolic blood pressure	systolic blood pressure || ||	TRUE	igd	NA	NA	NA	NA	NA	NA	NA	2	0.00283	142316255	1.38e-15	766345	ieu-a-1239	Years of schooling || id:ieu-a-1239	TRUE	reported	igd	3	TRUE
70	rs16854920	C	T	C	T	0.01007	-0.0684	0.3554	0.3389	FALSE	FALSE	FALSE	ieu-b-38	1	204966170	0.0322	716450	0.0337404	systolic blood pressure || id:ieu-b-38	systolic blood pressure	systolic blood pressure || ||	TRUE	igd	NA	NA	NA	NA	NA	NA	NA	1	0.00181	204966170	2.51e-08	766345	ieu-a-1239	Years of schooling || id:ieu-a-1239	TRUE	reported	igd	3	TRUE
71	rs16995054	T	C	T	C	-0.0139	0.0244	0.2007	0.2067	FALSE	FALSE	FALSE	ieu-b-38	20	14811733	0.0371	731454	0.511	systolic blood pressure || id:ieu-b-38	systolic blood pressure	systolic blood pressure || ||	TRUE	igd	NA	NA	NA	NA	NA	NA	NA	20	0.00208	14811733	2.52e-11	766345	ieu-a-1239	Years of schooling || id:ieu-a-1239	TRUE	reported	igd	3	TRUE
72	rs17048855	A	G	A	G	0.01184	-0.0015	0.3248	0.3444	FALSE	FALSE	FALSE	ieu-b-38	3	8258174	0.0317	733534	0.9632	systolic blood pressure || id:ieu-b-38	systolic blood pressure	systolic blood pressure || ||	TRUE	igd	NA	NA	NA	NA	NA	NA	NA	3	0.00179	8258174	3.27e-11	766345	ieu-a-1239	Years of schooling || id:ieu-a-1239	TRUE	reported	igd	3	TRUE
73	rs17110109	C	T	C	T	0.01023	-0.0177	0.3776	0.3895	FALSE	FALSE	FALSE	ieu-b-38	12	54668908	0.0308	734534	0.5648	systolic blood pressure || id:ieu-b-38	systolic blood pressure	systolic blood pressure || ||	TRUE	igd	NA	NA	NA	NA	NA	NA	NA	12	0.00175	54668908	4.71e-09	766345	ieu-a-1239	Years of schooling || id:ieu-a-1239	TRUE	reported	igd	3	TRUE
74	rs17126938	C	T	C	T	0.01536	0.0151	0.1207	0.1372	FALSE	FALSE	FALSE	ieu-b-38	10	111761351	0.044	728727	0.7319	systolic blood pressure || id:ieu-b-38	systolic blood pressure	systolic blood pressure || ||	TRUE	igd	NA	NA	NA	NA	NA	NA	NA	10	0.0025	111761351	8.14e-10	766345	ieu-a-1239	Years of schooling || id:ieu-a-1239	TRUE	reported	igd	3	TRUE
75	rs17425572	G	A	G	A	-0.01224	0.0775	0.5425	0.5365	FALSE	FALSE	FALSE	ieu-b-38	9	88006338	0.0301	739908	0.0101	systolic blood pressure || id:ieu-b-38	systolic blood pressure	systolic blood pressure || ||	TRUE	igd	NA	NA	NA	NA	NA	NA	NA	9	0.0017	88006338	6.89e-13	766345	ieu-a-1239	Years of schooling || id:ieu-a-1239	TRUE	reported	igd	3	TRUE
76	rs17489649	G	A	G	A	-0.0139	-0.0004	0.3265	0.3287	FALSE	FALSE	FALSE	ieu-b-38	5	109156184	0.0324	720925	0.9906	systolic blood pressure || id:ieu-b-38	systolic blood pressure	systolic blood pressure || ||	TRUE	igd	NA	NA	NA	NA	NA	NA	NA	5	0.00181	109156184	1.57e-14	766345	ieu-a-1239	Years of schooling || id:ieu-a-1239	TRUE	reported	igd	3	TRUE
77	rs17551064	G	A	G	A	-0.01493	0.0091	0.1599	0.1632	FALSE	FALSE	FALSE	ieu-b-38	7	49873463	0.041	723119	0.8239	systolic blood pressure || id:ieu-b-38	systolic blood pressure	systolic blood pressure || ||	TRUE	igd	TRUE	rs17551064	rs62454448	G	A	A	G	7	0.0023	49869771	8.62e-11	766345	ieu-a-1239	Years of schooling || id:ieu-a-1239	TRUE	reported	igd	3	TRUE
78	rs17563464	A	C	A	C	-0.01477	0.1142	0.2041	0.2203	FALSE	FALSE	FALSE	ieu-b-38	5	26913774	0.0385	659502	0.003004	systolic blood pressure || id:ieu-b-38	systolic blood pressure	systolic blood pressure || ||	TRUE	igd	NA	NA	NA	NA	NA	NA	NA	5	0.00212	26913774	2.89e-12	766345	ieu-a-1239	Years of schooling || id:ieu-a-1239	TRUE	reported	igd	3	TRUE
79	rs17598675	C	T	C	T	0.01199	-0.0302	0.5187	0.4809	FALSE	FALSE	FALSE	ieu-b-38	4	176647637	0.0305	718413	0.3211	systolic blood pressure || id:ieu-b-38	systolic blood pressure	systolic blood pressure || ||	TRUE	igd	NA	NA	NA	NA	NA	NA	NA	4	0.0017	176647637	1.75e-12	766345	ieu-a-1239	Years of schooling || id:ieu-a-1239	TRUE	reported	igd	3	TRUE
80	rs1827540	G	A	G	A	-0.0106	0.0234	0.466	0.4803	FALSE	FALSE	FALSE	ieu-b-38	5	63001049	0.0301	733231	0.4371	systolic blood pressure || id:ieu-b-38	systolic blood pressure	systolic blood pressure || ||	TRUE	igd	NA	NA	NA	NA	NA	NA	NA	5	0.0017	63001049	4.5e-10	766345	ieu-a-1239	Years of schooling || id:ieu-a-1239	TRUE	reported	igd	3	TRUE
81	rs1866823	A	G	A	G	0.01009	-0.0411	0.551	0.5482	FALSE	FALSE	FALSE	ieu-b-38	8	57436577	0.0307	713018	0.1802	systolic blood pressure || id:ieu-b-38	systolic blood pressure	systolic blood pressure || ||	TRUE	igd	NA	NA	NA	NA	NA	NA	NA	8	0.00171	57436577	3.81e-09	766345	ieu-a-1239	Years of schooling || id:ieu-a-1239	TRUE	reported	igd	3	TRUE
82	rs1925576	G	A	G	A	0.00997	-0.1117	0.4422	0.4559	FALSE	FALSE	FALSE	ieu-b-38	10	68689083	0.0305	717682	0.000250599	systolic blood pressure || id:ieu-b-38	systolic blood pressure	systolic blood pressure || ||	TRUE	igd	NA	NA	NA	NA	NA	NA	NA	10	0.00171	68689083	4.94e-09	766345	ieu-a-1239	Years of schooling || id:ieu-a-1239	TRUE	reported	igd	3	TRUE
83	rs1947114	G	A	G	A	0.01071	0.0035	0.2551	0.2618	FALSE	FALSE	FALSE	ieu-b-38	2	166180772	0.0342	736832	0.9182	systolic blood pressure || id:ieu-b-38	systolic blood pressure	systolic blood pressure || ||	TRUE	igd	NA	NA	NA	NA	NA	NA	NA	2	0.00192	166180772	2.64e-08	766345	ieu-a-1239	Years of schooling || id:ieu-a-1239	TRUE	reported	igd	3	TRUE
84	rs1964927	G	A	G	A	-0.01423	-0.0139	0.6378	0.6402	FALSE	FALSE	FALSE	ieu-b-38	21	42653237	0.0313	735330	0.6582	systolic blood pressure || id:ieu-b-38	systolic blood pressure	systolic blood pressure || ||	TRUE	igd	NA	NA	NA	NA	NA	NA	NA	21	0.00177	42653237	9.9e-16	766345	ieu-a-1239	Years of schooling || id:ieu-a-1239	TRUE	reported	igd	3	TRUE
85	rs2067854	A	G	A	G	0.01477	0.0632	0.182	0.2108	FALSE	FALSE	FALSE	ieu-b-38	14	72440976	0.037	737827	0.0875407	systolic blood pressure || id:ieu-b-38	systolic blood pressure	systolic blood pressure || ||	TRUE	igd	TRUE	rs2067854	rs929444	A	G	A	G	14	0.00209	72425819	1.38e-12	766345	ieu-a-1239	Years of schooling || id:ieu-a-1239	TRUE	reported	igd	3	TRUE
86	rs2179152	C	T	C	T	0.01455	0.0641	0.6429	0.6282	FALSE	FALSE	FALSE	ieu-b-38	6	26325888	0.0313	729558	0.0403497	systolic blood pressure || id:ieu-b-38	systolic blood pressure	systolic blood pressure || ||	TRUE	igd	NA	NA	NA	NA	NA	NA	NA	6	0.00176	26325888	1.21e-16	766345	ieu-a-1239	Years of schooling || id:ieu-a-1239	TRUE	reported	igd	3	TRUE
87	rs2182505	C	T	C	T	-0.01086	0.1181	0.7364	0.7298	FALSE	FALSE	FALSE	ieu-b-38	6	51664212	0.034	731995	0.000517702	systolic blood pressure || id:ieu-b-38	systolic blood pressure	systolic blood pressure || ||	TRUE	igd	TRUE	rs2182505	rs10948647	T	C	A	T	6	0.00192	51653864	1.64e-08	766345	ieu-a-1239	Years of schooling || id:ieu-a-1239	TRUE	reported	igd	3	TRUE
88	rs225291	G	A	G	A	-0.01205	0.0888	0.8027	0.8261	FALSE	FALSE	FALSE	ieu-b-38	17	33928158	0.0396	741494	0.0247999	systolic blood pressure || id:ieu-b-38	systolic blood pressure	systolic blood pressure || ||	TRUE	igd	TRUE	rs225291	rs178736	A	G	G	T	17	0.00214	33927126	1.84e-08	766345	ieu-a-1239	Years of schooling || id:ieu-a-1239	TRUE	reported	igd	3	TRUE
89	rs2256965	G	A	G	A	-0.01128	0.1051	0.5425	0.5888	FALSE	FALSE	FALSE	ieu-b-38	6	31555130	0.0311	711295	0.000731897	systolic blood pressure || id:ieu-b-38	systolic blood pressure	systolic blood pressure || ||	TRUE	igd	NA	NA	NA	NA	NA	NA	NA	6	0.00176	31555130	1.59e-10	766345	ieu-a-1239	Years of schooling || id:ieu-a-1239	TRUE	reported	igd	3	TRUE
90	rs2283076	G	A	G	A	-0.01143	0.0606	0.2143	0.2245	FALSE	FALSE	FALSE	ieu-b-38	7	126478190	0.0363	728777	0.0948397	systolic blood pressure || id:ieu-b-38	systolic blood pressure	systolic blood pressure || ||	TRUE	igd	NA	NA	NA	NA	NA	NA	NA	7	0.00204	126478190	2.07e-08	766345	ieu-a-1239	Years of schooling || id:ieu-a-1239	TRUE	reported	igd	3	TRUE
91	rs2287838	A	G	A	G	-0.01152	-0.069	0.534	0.5494	FALSE	FALSE	FALSE	ieu-b-38	19	9959014	0.0305	725124	0.0234401	systolic blood pressure || id:ieu-b-38	systolic blood pressure	systolic blood pressure || ||	TRUE	igd	NA	NA	NA	NA	NA	NA	NA	19	0.00171	9959014	1.53e-11	766345	ieu-a-1239	Years of schooling || id:ieu-a-1239	TRUE	reported	igd	3	TRUE
92	rs2302761	T	C	T	C	0.01354	-0.1367	0.1905	0.2117	FALSE	FALSE	FALSE	ieu-b-38	17	7358520	0.0368	738516	0.000200798	systolic blood pressure || id:ieu-b-38	systolic blood pressure	systolic blood pressure || ||	TRUE	igd	NA	NA	NA	NA	NA	NA	NA	17	0.00209	7358520	1e-10	766345	ieu-a-1239	Years of schooling || id:ieu-a-1239	TRUE	reported	igd	3	TRUE
93	rs2347526	C	T	C	T	0.01395	0.005	0.6378	0.6567	FALSE	FALSE	FALSE	ieu-b-38	4	159853577	0.0319	726177	0.8759	systolic blood pressure || id:ieu-b-38	systolic blood pressure	systolic blood pressure || ||	TRUE	igd	NA	NA	NA	NA	NA	NA	NA	4	0.00179	159853577	6.84e-15	766345	ieu-a-1239	Years of schooling || id:ieu-a-1239	TRUE	reported	igd	3	TRUE
94	rs242093	A	G	A	G	-0.01031	0.0059	0.5476	0.5748	FALSE	FALSE	FALSE	ieu-b-38	14	69481343	0.0308	715140	0.8491	systolic blood pressure || id:ieu-b-38	systolic blood pressure	systolic blood pressure || ||	TRUE	igd	NA	NA	NA	NA	NA	NA	NA	14	0.00172	69481343	2.07e-09	766345	ieu-a-1239	Years of schooling || id:ieu-a-1239	TRUE	reported	igd	3	TRUE
95	rs2441111	A	G	A	G	0.01087	0.0215	0.5323	0.5223	FALSE	FALSE	FALSE	ieu-b-38	5	57601225	0.0303	727342	0.4781	systolic blood pressure || id:ieu-b-38	systolic blood pressure	systolic blood pressure || ||	TRUE	igd	NA	NA	NA	NA	NA	NA	NA	5	0.0017	57601225	1.78e-10	766345	ieu-a-1239	Years of schooling || id:ieu-a-1239	TRUE	reported	igd	3	TRUE
96	rs2447535	G	A	G	A	0.01181	-0.0257	0.7245	0.6989	FALSE	FALSE	FALSE	ieu-b-38	8	118946183	0.0329	733642	0.4355	systolic blood pressure || id:ieu-b-38	systolic blood pressure	systolic blood pressure || ||	TRUE	igd	NA	NA	NA	NA	NA	NA	NA	8	0.00185	118946183	1.69e-10	766345	ieu-a-1239	Years of schooling || id:ieu-a-1239	TRUE	reported	igd	3	TRUE
97	rs2554835	A	G	A	G	0.00974	-0.0408	0.398	0.4009	FALSE	FALSE	FALSE	ieu-b-38	18	74141190	0.0315	705492	0.1955	systolic blood pressure || id:ieu-b-38	systolic blood pressure	systolic blood pressure || ||	TRUE	igd	NA	NA	NA	NA	NA	NA	NA	18	0.00175	74141190	2.69e-08	766345	ieu-a-1239	Years of schooling || id:ieu-a-1239	TRUE	reported	igd	3	TRUE
98	rs2570497	T	C	T	C	-0.01233	-0.032	0.6735	0.641	FALSE	FALSE	FALSE	ieu-b-38	2	104441546	0.0314	729531	0.3081	systolic blood pressure || id:ieu-b-38	systolic blood pressure	systolic blood pressure || ||	TRUE	igd	NA	NA	NA	NA	NA	NA	NA	2	0.00177	104441546	3.03e-12	766345	ieu-a-1239	Years of schooling || id:ieu-a-1239	TRUE	reported	igd	3	TRUE
99	rs2725370	C	T	C	T	0.01536	-0.0719	0.7109	0.7	FALSE	FALSE	FALSE	ieu-b-38	8	30852826	0.033	728660	0.0293697	systolic blood pressure || id:ieu-b-38	systolic blood pressure	systolic blood pressure || ||	TRUE	igd	NA	NA	NA	NA	NA	NA	NA	8	0.00187	30852826	1.97e-16	766345	ieu-a-1239	Years of schooling || id:ieu-a-1239	TRUE	reported	igd	3	TRUE
100	rs277828	A	C	A	C	-0.01091	0.0432	0.2568	0.2547	FALSE	FALSE	FALSE	ieu-b-38	13	109693885	0.0349	719073	0.2159	systolic blood pressure || id:ieu-b-38	systolic blood pressure	systolic blood pressure || ||	TRUE	igd	NA	NA	NA	NA	NA	NA	NA	13	0.00196	109693885	2.71e-08	766345	ieu-a-1239	Years of schooling || id:ieu-a-1239	TRUE	reported	igd	3	TRUE
101	rs2820314	C	A	C	A	-0.011	0.0718	0.3163	0.3343	FALSE	FALSE	FALSE	ieu-b-38	1	201872209	0.0319	733177	0.0244901	systolic blood pressure || id:ieu-b-38	systolic blood pressure	systolic blood pressure || ||	TRUE	igd	NA	NA	NA	NA	NA	NA	NA	1	0.0018	201872209	9.34e-10	766345	ieu-a-1239	Years of schooling || id:ieu-a-1239	TRUE	reported	igd	3	TRUE
102	rs28513670	G	A	G	A	0.01477	-0.0929	0.1531	0.1758	FALSE	FALSE	FALSE	ieu-b-38	15	65982677	0.0396	741085	0.0189099	systolic blood pressure || id:ieu-b-38	systolic blood pressure	systolic blood pressure || ||	TRUE	igd	NA	NA	NA	NA	NA	NA	NA	15	0.00225	65982677	5.06e-11	766345	ieu-a-1239	Years of schooling || id:ieu-a-1239	TRUE	reported	igd	3	TRUE
103	rs2885198	G	A	G	A	-0.01025	0.1151	0.5017	0.4718	FALSE	FALSE	FALSE	ieu-b-38	3	143636421	0.0308	707777	0.000184001	systolic blood pressure || id:ieu-b-38	systolic blood pressure	systolic blood pressure || ||	TRUE	igd	NA	NA	NA	NA	NA	NA	NA	3	0.0017	143636421	1.81e-09	766345	ieu-a-1239	Years of schooling || id:ieu-a-1239	TRUE	reported	igd	3	TRUE
104	rs2901616	A	G	A	G	0.00941	-0.0175	0.517	0.4845	FALSE	FALSE	FALSE	ieu-b-38	1	72127461	0.0301	736089	0.56	systolic blood pressure || id:ieu-b-38	systolic blood pressure	systolic blood pressure || ||	TRUE	igd	TRUE	rs2901616	rs2422017	A	G	T	C	1	0.00171	72122959	3.77e-08	766345	ieu-a-1239	Years of schooling || id:ieu-a-1239	TRUE	reported	igd	3	TRUE
105	rs2905426	T	G	T	G	0.01037	-0.0603	0.6446	0.6517	FALSE	FALSE	FALSE	ieu-b-38	19	19481606	0.0319	725362	0.0589006	systolic blood pressure || id:ieu-b-38	systolic blood pressure	systolic blood pressure || ||	TRUE	igd	TRUE	rs2905426	rs2965175	G	T	G	A	19	0.00181	19478022	9.26e-09	766345	ieu-a-1239	Years of schooling || id:ieu-a-1239	TRUE	reported	igd	3	TRUE
106	rs2971970	G	T	G	T	0.01654	-0.0338	0.7721	0.7847	FALSE	FALSE	FALSE	ieu-b-38	7	133643778	0.0367	733549	0.3575	systolic blood pressure || id:ieu-b-38	systolic blood pressure	systolic blood pressure || ||	TRUE	igd	NA	NA	NA	NA	NA	NA	NA	7	0.00207	133643778	1.25e-15	766345	ieu-a-1239	Years of schooling || id:ieu-a-1239	TRUE	reported	igd	3	TRUE
107	rs2998315	G	A	G	A	0.01269	0.0308	0.5782	0.5439	FALSE	FALSE	FALSE	ieu-b-38	14	85032707	0.0305	726029	0.3121	systolic blood pressure || id:ieu-b-38	systolic blood pressure	systolic blood pressure || ||	TRUE	igd	NA	NA	NA	NA	NA	NA	NA	14	0.00171	85032707	1.12e-13	766345	ieu-a-1239	Years of schooling || id:ieu-a-1239	TRUE	reported	igd	3	TRUE
108	rs3013014	A	G	A	G	-0.01024	0.0289	0.6105	0.5707	FALSE	FALSE	FALSE	ieu-b-38	10	12396699	0.031	710427	0.3516	systolic blood pressure || id:ieu-b-38	systolic blood pressure	systolic blood pressure || ||	TRUE	igd	NA	NA	NA	NA	NA	NA	NA	10	0.00172	12396699	2.92e-09	766345	ieu-a-1239	Years of schooling || id:ieu-a-1239	TRUE	reported	igd	3	TRUE
109	rs301800	C	T	C	T	-0.01516	0.1012	0.8197	0.8208	FALSE	FALSE	FALSE	ieu-b-38	1	8490603	0.0394	732277	0.0103001	systolic blood pressure || id:ieu-b-38	systolic blood pressure	systolic blood pressure || ||	TRUE	igd	NA	NA	NA	NA	NA	NA	NA	1	0.00224	8490603	1.33e-11	766345	ieu-a-1239	Years of schooling || id:ieu-a-1239	TRUE	reported	igd	3	TRUE
110	rs3026996	C	A	C	A	-0.01537	-0.0488	0.284	0.2391	FALSE	FALSE	FALSE	ieu-b-38	1	159167290	0.0355	723579	0.1692	systolic blood pressure || id:ieu-b-38	systolic blood pressure	systolic blood pressure || ||	TRUE	igd	NA	NA	NA	NA	NA	NA	NA	1	0.00199	159167290	1.05e-14	766345	ieu-a-1239	Years of schooling || id:ieu-a-1239	TRUE	reported	igd	3	TRUE
111	rs31940	A	G	A	G	0.01548	-0.1562	0.1344	0.1382	FALSE	FALSE	FALSE	ieu-b-38	5	11492804	0.0437	732984	0.000346202	systolic blood pressure || id:ieu-b-38	systolic blood pressure	systolic blood pressure || ||	TRUE	igd	TRUE	rs31940	rs7710662	A	G	A	G	5	0.00246	11476812	3.24e-10	766345	ieu-a-1239	Years of schooling || id:ieu-a-1239	TRUE	reported	igd	3	TRUE
112	rs337637	A	G	A	G	0.01123	0.0213	0.3367	0.3641	FALSE	FALSE	FALSE	ieu-b-38	4	38604470	0.0315	723955	0.5001	systolic blood pressure || id:ieu-b-38	systolic blood pressure	systolic blood pressure || ||	TRUE	igd	NA	NA	NA	NA	NA	NA	NA	4	0.00177	38604470	2.11e-10	766345	ieu-a-1239	Years of schooling || id:ieu-a-1239	TRUE	reported	igd	3	TRUE
113	rs34394051	G	A	G	A	0.01392	-0.1252	0.1599	0.1742	FALSE	FALSE	FALSE	ieu-b-38	1	6858327	0.0396	735232	0.001575	systolic blood pressure || id:ieu-b-38	systolic blood pressure	systolic blood pressure || ||	TRUE	igd	TRUE	rs34394051	rs10864641	G	A	C	T	1	0.0024	6853091	6.2e-09	766345	ieu-a-1239	Years of schooling || id:ieu-a-1239	TRUE	reported	igd	3	TRUE
114	rs34485537	T	C	T	C	0.01075	-0.0627	0.3895	0.4016	FALSE	FALSE	FALSE	ieu-b-38	16	83608924	0.0313	711754	0.0450101	systolic blood pressure || id:ieu-b-38	systolic blood pressure	systolic blood pressure || ||	TRUE	igd	NA	NA	NA	NA	NA	NA	NA	16	0.00173	83608924	5.67e-10	766345	ieu-a-1239	Years of schooling || id:ieu-a-1239	TRUE	reported	igd	3	TRUE
115	rs35039375	G	A	G	A	-0.01983	0.1405	0.09354	0.0903	FALSE	FALSE	FALSE	ieu-b-38	1	171516863	0.053	721987	0.00798601	systolic blood pressure || id:ieu-b-38	systolic blood pressure	systolic blood pressure || ||	TRUE	igd	NA	NA	NA	NA	NA	NA	NA	1	0.00293	171516863	1.22e-11	766345	ieu-a-1239	Years of schooling || id:ieu-a-1239	TRUE	reported	igd	3	TRUE
116	rs35309068	G	T	G	T	0.01321	-0.0709	0.466	0.4418	FALSE	FALSE	FALSE	ieu-b-38	12	14535908	0.0302	741176	0.01893	systolic blood pressure || id:ieu-b-38	systolic blood pressure	systolic blood pressure || ||	TRUE	igd	NA	NA	NA	NA	NA	NA	NA	12	0.00171	14535908	1.15e-14	766345	ieu-a-1239	Years of schooling || id:ieu-a-1239	TRUE	reported	igd	3	TRUE
117	rs35417702	T	C	T	C	-0.01445	0.1113	0.5765	0.5275	FALSE	FALSE	FALSE	ieu-b-38	7	71739916	0.0301	737219	0.000217701	systolic blood pressure || id:ieu-b-38	systolic blood pressure	systolic blood pressure || ||	TRUE	igd	NA	NA	NA	NA	NA	NA	NA	7	0.0017	71739916	1.93e-17	766345	ieu-a-1239	Years of schooling || id:ieu-a-1239	TRUE	reported	igd	3	TRUE
118	rs35475880	T	G	T	G	-0.01511	0.0265	0.1837	0.208	FALSE	FALSE	FALSE	ieu-b-38	3	168853348	0.0375	726757	0.4793	systolic blood pressure || id:ieu-b-38	systolic blood pressure	systolic blood pressure || ||	TRUE	igd	NA	NA	NA	NA	NA	NA	NA	3	0.00208	168853348	3.8e-13	766345	ieu-a-1239	Years of schooling || id:ieu-a-1239	TRUE	reported	igd	3	TRUE
119	rs36083520	C	T	C	T	0.01629	0.0596	0.1667	0.1778	FALSE	FALSE	FALSE	ieu-b-38	4	23715876	0.0402	707792	0.1381	systolic blood pressure || id:ieu-b-38	systolic blood pressure	systolic blood pressure || ||	TRUE	igd	NA	NA	NA	NA	NA	NA	NA	4	0.00223	23715876	2.6e-13	766345	ieu-a-1239	Years of schooling || id:ieu-a-1239	TRUE	reported	igd	3	TRUE
120	rs36119825	A	G	A	G	0.01063	-0.0404	0.4694	0.4442	FALSE	FALSE	FALSE	ieu-b-38	7	48820536	0.0302	735160	0.1809	systolic blood pressure || id:ieu-b-38	systolic blood pressure	systolic blood pressure || ||	TRUE	igd	NA	NA	NA	NA	NA	NA	NA	7	0.00171	48820536	4.82e-10	766345	ieu-a-1239	Years of schooling || id:ieu-a-1239	TRUE	reported	igd	3	TRUE
121	rs363096	C	T	C	T	0.01363	-0.0839	0.5748	0.5758	FALSE	FALSE	FALSE	ieu-b-38	4	3180021	0.0305	733764	0.00587895	systolic blood pressure || id:ieu-b-38	systolic blood pressure	systolic blood pressure || ||	TRUE	igd	NA	NA	NA	NA	NA	NA	NA	4	0.00172	3180021	2.04e-15	766345	ieu-a-1239	Years of schooling || id:ieu-a-1239	TRUE	reported	igd	3	TRUE
122	rs3788556	C	T	C	T	-0.01138	0.058	0.5408	0.5047	FALSE	FALSE	FALSE	ieu-b-38	22	39972162	0.0309	702619	0.0607198	systolic blood pressure || id:ieu-b-38	systolic blood pressure	systolic blood pressure || ||	TRUE	igd	NA	NA	NA	NA	NA	NA	NA	22	0.00171	39972162	2.78e-11	766345	ieu-a-1239	Years of schooling || id:ieu-a-1239	TRUE	reported	igd	3	TRUE
123	rs3809634	G	A	G	A	0.01058	-0.1054	0.335	0.3132	FALSE	FALSE	FALSE	ieu-b-38	16	53538157	0.0326	726512	0.001239	systolic blood pressure || id:ieu-b-38	systolic blood pressure	systolic blood pressure || ||	TRUE	igd	NA	NA	NA	NA	NA	NA	NA	16	0.00185	53538157	1.09e-08	766345	ieu-a-1239	Years of schooling || id:ieu-a-1239	TRUE	reported	igd	3	TRUE
124	rs3890802	A	G	A	G	-0.01133	0.0775	0.2687	0.2751	FALSE	FALSE	FALSE	ieu-b-38	5	152081927	0.0338	733771	0.0217901	systolic blood pressure || id:ieu-b-38	systolic blood pressure	systolic blood pressure || ||	TRUE	igd	NA	NA	NA	NA	NA	NA	NA	5	0.00191	152081927	2.74e-09	766345	ieu-a-1239	Years of schooling || id:ieu-a-1239	TRUE	reported	igd	3	TRUE
125	rs4073894	A	G	A	G	0.01524	-0.0643	0.1769	0.2055	FALSE	FALSE	FALSE	ieu-b-38	7	104466964	0.0379	711091	0.0900907	systolic blood pressure || id:ieu-b-38	systolic blood pressure	systolic blood pressure || ||	TRUE	igd	NA	NA	NA	NA	NA	NA	NA	7	0.00211	104466964	5.4e-13	766345	ieu-a-1239	Years of schooling || id:ieu-a-1239	TRUE	reported	igd	3	TRUE
126	rs4328757	T	C	T	C	0.01067	-0.0079	0.6514	0.6119	FALSE	FALSE	FALSE	ieu-b-38	3	36938180	0.0312	716675	0.7995	systolic blood pressure || id:ieu-b-38	systolic blood pressure	systolic blood pressure || ||	TRUE	igd	NA	NA	NA	NA	NA	NA	NA	3	0.00174	36938180	9.39e-10	766345	ieu-a-1239	Years of schooling || id:ieu-a-1239	TRUE	reported	igd	3	TRUE
127	rs4352658	T	C	T	C	-0.0212	0.0966	0.09014	0.0809	FALSE	FALSE	FALSE	ieu-b-38	6	88279872	0.0557	728013	0.0829507	systolic blood pressure || id:ieu-b-38	systolic blood pressure	systolic blood pressure || ||	TRUE	igd	NA	NA	NA	NA	NA	NA	NA	6	0.00308	88279872	5.55e-12	766345	ieu-a-1239	Years of schooling || id:ieu-a-1239	TRUE	reported	igd	3	TRUE
128	rs4369924	A	G	A	G	0.01362	-0.0984	0.1684	0.1599	FALSE	FALSE	FALSE	ieu-b-38	20	41954383	0.0418	712537	0.0185802	systolic blood pressure || id:ieu-b-38	systolic blood pressure	systolic blood pressure || ||	TRUE	igd	NA	NA	NA	NA	NA	NA	NA	20	0.00234	41954383	5.82e-09	766345	ieu-a-1239	Years of schooling || id:ieu-a-1239	TRUE	reported	igd	3	TRUE
129	rs4382592	G	T	G	T	0.01636	0.0345	0.699	0.6965	FALSE	FALSE	FALSE	ieu-b-38	9	134870755	0.0328	730893	0.2925	systolic blood pressure || id:ieu-b-38	systolic blood pressure	systolic blood pressure || ||	TRUE	igd	NA	NA	NA	NA	NA	NA	NA	9	0.00185	134870755	1.01e-18	766345	ieu-a-1239	Years of schooling || id:ieu-a-1239	TRUE	reported	igd	3	TRUE
130	rs4384309	A	G	A	G	0.0109	-0.0498	0.4796	0.4545	FALSE	FALSE	FALSE	ieu-b-38	10	133110596	0.0309	702376	0.1076	systolic blood pressure || id:ieu-b-38	systolic blood pressure	systolic blood pressure || ||	TRUE	igd	NA	NA	NA	NA	NA	NA	NA	10	0.00172	133110596	2.52e-10	766345	ieu-a-1239	Years of schooling || id:ieu-a-1239	TRUE	reported	igd	3	TRUE
131	rs4392737	G	A	G	A	-0.0097	0.045	0.3827	0.4053	FALSE	FALSE	FALSE	ieu-b-38	6	145110726	0.0309	725380	0.1455	systolic blood pressure || id:ieu-b-38	systolic blood pressure	systolic blood pressure || ||	TRUE	igd	NA	NA	NA	NA	NA	NA	NA	6	0.00173	145110726	2.24e-08	766345	ieu-a-1239	Years of schooling || id:ieu-a-1239	TRUE	reported	igd	3	TRUE
132	rs4497562	G	A	G	A	-0.01204	0.0436	0.2823	0.2671	FALSE	FALSE	FALSE	ieu-b-38	13	62612604	0.034	737658	0.2003	systolic blood pressure || id:ieu-b-38	systolic blood pressure	systolic blood pressure || ||	TRUE	igd	NA	NA	NA	NA	NA	NA	NA	13	0.00192	62612604	3.73e-10	766345	ieu-a-1239	Years of schooling || id:ieu-a-1239	TRUE	reported	igd	3	TRUE
133	rs4667025	A	G	A	G	0.00957	0.0183	0.3878	0.3935	FALSE	FALSE	FALSE	ieu-b-38	2	186150287	0.0308	734323	0.5536	systolic blood pressure || id:ieu-b-38	systolic blood pressure	systolic blood pressure || ||	TRUE	igd	NA	NA	NA	NA	NA	NA	NA	2	0.00174	186150287	3.85e-08	766345	ieu-a-1239	Years of schooling || id:ieu-a-1239	TRUE	reported	igd	3	TRUE
134	rs4700393	G	A	G	A	0.02086	0.0061	0.5289	0.5229	FALSE	FALSE	FALSE	ieu-b-38	5	60098267	0.0302	734958	0.8408	systolic blood pressure || id:ieu-b-38	systolic blood pressure	systolic blood pressure || ||	TRUE	igd	NA	NA	NA	NA	NA	NA	NA	5	0.0017	60098267	1.51e-34	766345	ieu-a-1239	Years of schooling || id:ieu-a-1239	TRUE	reported	igd	3	TRUE
135	rs4726070	A	G	A	G	0.01251	0.003	0.6207	0.582	FALSE	FALSE	FALSE	ieu-b-38	7	151343638	0.0308	720706	0.9213	systolic blood pressure || id:ieu-b-38	systolic blood pressure	systolic blood pressure || ||	TRUE	igd	TRUE	rs4726070	rs1345278	G	A	T	C	7	0.00174	151328218	5.95e-13	766345	ieu-a-1239	Years of schooling || id:ieu-a-1239	TRUE	reported	igd	3	TRUE
136	rs4743923	C	T	C	T	0.00985	0.0711	0.3673	0.362	FALSE	FALSE	FALSE	ieu-b-38	9	96251061	0.0313	737691	0.02306	systolic blood pressure || id:ieu-b-38	systolic blood pressure	systolic blood pressure || ||	TRUE	igd	NA	NA	NA	NA	NA	NA	NA	9	0.00176	96251061	2.42e-08	766345	ieu-a-1239	Years of schooling || id:ieu-a-1239	TRUE	reported	igd	3	TRUE
137	rs4787457	G	A	G	A	-0.01741	0.0489	0.3146	0.3706	FALSE	FALSE	FALSE	ieu-b-38	16	28555400	0.0309	742290	0.1133	systolic blood pressure || id:ieu-b-38	systolic blood pressure	systolic blood pressure || ||	TRUE	igd	NA	NA	NA	NA	NA	NA	NA	16	0.00176	28555400	3.73e-23	766345	ieu-a-1239	Years of schooling || id:ieu-a-1239	TRUE	reported	igd	3	TRUE
138	rs4810227	A	G	A	G	0.01272	-0.0068	0.6344	0.6175	FALSE	FALSE	FALSE	ieu-b-38	20	59841800	0.0312	725684	0.8268	systolic blood pressure || id:ieu-b-38	systolic blood pressure	systolic blood pressure || ||	TRUE	igd	NA	NA	NA	NA	NA	NA	NA	20	0.00175	59841800	3.57e-13	766345	ieu-a-1239	Years of schooling || id:ieu-a-1239	TRUE	reported	igd	3	TRUE
139	rs4839155	G	T	G	T	-0.01251	0.0631	0.25	0.2358	FALSE	FALSE	FALSE	ieu-b-38	1	112161489	0.0356	726818	0.0764293	systolic blood pressure || id:ieu-b-38	systolic blood pressure	systolic blood pressure || ||	TRUE	igd	NA	NA	NA	NA	NA	NA	NA	1	0.002	112161489	3.94e-10	766345	ieu-a-1239	Years of schooling || id:ieu-a-1239	TRUE	reported	igd	3	TRUE
140	rs4846724	A	G	A	G	0.01018	-0.0232	0.4915	0.5346	FALSE	FALSE	FALSE	ieu-b-38	1	221967817	0.0302	731283	0.4426	systolic blood pressure || id:ieu-b-38	systolic blood pressure	systolic blood pressure || ||	TRUE	igd	NA	NA	NA	NA	NA	NA	NA	1	0.0017	221967817	2.26e-09	766345	ieu-a-1239	Years of schooling || id:ieu-a-1239	TRUE	reported	igd	3	TRUE
141	rs4888746	G	A	G	A	-0.00952	-0.0298	0.3776	0.4002	FALSE	FALSE	FALSE	ieu-b-38	16	78172252	0.0311	716317	0.3367	systolic blood pressure || id:ieu-b-38	systolic blood pressure	systolic blood pressure || ||	TRUE	igd	NA	NA	NA	NA	NA	NA	NA	16	0.00174	78172252	4.15e-08	766345	ieu-a-1239	Years of schooling || id:ieu-a-1239	TRUE	reported	igd	3	TRUE
142	rs4904523	A	G	A	G	-0.00936	-0.0248	0.4592	0.5181	FALSE	FALSE	FALSE	ieu-b-38	14	89723630	0.03	743782	0.4073	systolic blood pressure || id:ieu-b-38	systolic blood pressure	systolic blood pressure || ||	TRUE	igd	NA	NA	NA	NA	NA	NA	NA	14	0.0017	89723630	3.71e-08	766345	ieu-a-1239	Years of schooling || id:ieu-a-1239	TRUE	reported	igd	3	TRUE
143	rs4945424	A	C	A	C	-0.00992	0.0943	0.415	0.4408	FALSE	FALSE	FALSE	ieu-b-38	11	80305937	0.0306	717889	0.00207501	systolic blood pressure || id:ieu-b-38	systolic blood pressure	systolic blood pressure || ||	TRUE	igd	NA	NA	NA	NA	NA	NA	NA	11	0.00171	80305937	6.94e-09	766345	ieu-a-1239	Years of schooling || id:ieu-a-1239	TRUE	reported	igd	3	TRUE
144	rs4972400	A	G	A	G	0.01156	0.0334	0.352	0.3445	FALSE	FALSE	FALSE	ieu-b-38	2	174171884	0.0327	691313	0.3081	systolic blood pressure || id:ieu-b-38	systolic blood pressure	systolic blood pressure || ||	TRUE	igd	NA	NA	NA	NA	NA	NA	NA	2	0.00181	174171884	1.7e-10	766345	ieu-a-1239	Years of schooling || id:ieu-a-1239	TRUE	reported	igd	3	TRUE
145	rs4984541	G	A	G	A	0.01233	-0.0591	0.2415	0.2324	FALSE	FALSE	FALSE	ieu-b-38	15	96911139	0.0373	684648	0.113	systolic blood pressure || id:ieu-b-38	systolic blood pressure	systolic blood pressure || ||	TRUE	igd	NA	NA	NA	NA	NA	NA	NA	15	0.00207	96911139	2.77e-09	766345	ieu-a-1239	Years of schooling || id:ieu-a-1239	TRUE	reported	igd	3	TRUE
146	rs535307	G	A	G	A	-0.01004	0.0073	0.6769	0.6849	FALSE	FALSE	FALSE	ieu-b-38	7	105345398	0.033	712038	0.8241	systolic blood pressure || id:ieu-b-38	systolic blood pressure	systolic blood pressure || ||	TRUE	igd	NA	NA	NA	NA	NA	NA	NA	7	0.00184	105345398	4.73e-08	766345	ieu-a-1239	Years of schooling || id:ieu-a-1239	TRUE	reported	igd	3	TRUE
147	rs56391344	A	G	A	G	0.01571	-0.0526	0.2381	0.2531	FALSE	FALSE	FALSE	ieu-b-38	15	78006899	0.0349	725785	0.1315	systolic blood pressure || id:ieu-b-38	systolic blood pressure	systolic blood pressure || ||	TRUE	igd	NA	NA	NA	NA	NA	NA	NA	15	0.00197	78006899	1.34e-15	766345	ieu-a-1239	Years of schooling || id:ieu-a-1239	TRUE	reported	igd	3	TRUE
148	rs575113	A	G	A	G	0.01285	0.0589	0.2772	0.2928	FALSE	FALSE	FALSE	ieu-b-38	1	110046373	0.0333	722023	0.0771703	systolic blood pressure || id:ieu-b-38	systolic blood pressure	systolic blood pressure || ||	TRUE	igd	NA	NA	NA	NA	NA	NA	NA	1	0.00186	110046373	5.3e-12	766345	ieu-a-1239	Years of schooling || id:ieu-a-1239	TRUE	reported	igd	3	TRUE
149	rs59123361	A	G	A	G	-0.02094	0.1617	0.1054	0.1007	FALSE	FALSE	FALSE	ieu-b-38	1	110766454	0.0527	681382	0.002133	systolic blood pressure || id:ieu-b-38	systolic blood pressure	systolic blood pressure || ||	TRUE	igd	NA	NA	NA	NA	NA	NA	NA	1	0.00291	110766454	5.87e-13	766345	ieu-a-1239	Years of schooling || id:ieu-a-1239	TRUE	reported	igd	3	TRUE
150	rs6122735	T	C	T	C	0.0105	-0.0972	0.4133	0.3923	FALSE	FALSE	FALSE	ieu-b-38	20	47523732	0.0309	735281	0.00164502	systolic blood pressure || id:ieu-b-38	systolic blood pressure	systolic blood pressure || ||	TRUE	igd	NA	NA	NA	NA	NA	NA	NA	20	0.00174	47523732	1.49e-09	766345	ieu-a-1239	Years of schooling || id:ieu-a-1239	TRUE	reported	igd	3	TRUE
151	rs6123924	G	A	G	A	-0.01528	0.0203	0.1599	0.1567	FALSE	FALSE	FALSE	ieu-b-38	20	58219764	0.0422	714898	0.6303	systolic blood pressure || id:ieu-b-38	systolic blood pressure	systolic blood pressure || ||	TRUE	igd	NA	NA	NA	NA	NA	NA	NA	20	0.00235	58219764	7.55e-11	766345	ieu-a-1239	Years of schooling || id:ieu-a-1239	TRUE	reported	igd	3	TRUE
152	rs61747885	T	G	T	G	0.01383	0.0489	0.1412	0.1539	FALSE	FALSE	FALSE	ieu-b-38	4	140640703	0.0418	732298	0.2422	systolic blood pressure || id:ieu-b-38	systolic blood pressure	systolic blood pressure || ||	TRUE	igd	NA	NA	NA	NA	NA	NA	NA	4	0.00235	140640703	4.13e-09	766345	ieu-a-1239	Years of schooling || id:ieu-a-1239	TRUE	reported	igd	3	TRUE
153	rs62097985	T	C	T	C	-0.01288	0.0084	0.4116	0.4216	FALSE	FALSE	FALSE	ieu-b-38	18	50810675	0.0307	726918	0.785301	systolic blood pressure || id:ieu-b-38	systolic blood pressure	systolic blood pressure || ||	TRUE	igd	NA	NA	NA	NA	NA	NA	NA	18	0.00172	50810675	6.06e-14	766345	ieu-a-1239	Years of schooling || id:ieu-a-1239	TRUE	reported	igd	3	TRUE
154	rs62157915	C	T	C	T	0.02091	-0.1358	0.05952	0.0671	FALSE	FALSE	FALSE	ieu-b-38	2	98897183	0.0604	733098	0.0244698	systolic blood pressure || id:ieu-b-38	systolic blood pressure	systolic blood pressure || ||	TRUE	igd	NA	NA	NA	NA	NA	NA	NA	2	0.00348	98897183	1.96e-09	766345	ieu-a-1239	Years of schooling || id:ieu-a-1239	TRUE	reported	igd	3	TRUE
155	rs62183776	T	C	T	C	-0.01308	0.0099	0.1905	0.1909	FALSE	FALSE	FALSE	ieu-b-38	2	172858117	0.0388	717464	0.7984	systolic blood pressure || id:ieu-b-38	systolic blood pressure	systolic blood pressure || ||	TRUE	igd	NA	NA	NA	NA	NA	NA	NA	2	0.00217	172858117	1.65e-09	766345	ieu-a-1239	Years of schooling || id:ieu-a-1239	TRUE	reported	igd	3	TRUE
156	rs62184480	T	C	T	C	-0.01528	-0.0184	0.2449	0.2788	FALSE	FALSE	FALSE	ieu-b-38	2	212654200	0.034	717999	0.588	systolic blood pressure || id:ieu-b-38	systolic blood pressure	systolic blood pressure || ||	TRUE	igd	NA	NA	NA	NA	NA	NA	NA	2	0.00191	212654200	1.28e-15	766345	ieu-a-1239	Years of schooling || id:ieu-a-1239	TRUE	reported	igd	3	TRUE
157	rs622169	T	C	T	C	0.00999	-0.021	0.4677	0.4584	FALSE	FALSE	FALSE	ieu-b-38	1	244437407	0.0326	631324	0.5201	systolic blood pressure || id:ieu-b-38	systolic blood pressure	systolic blood pressure || ||	TRUE	igd	NA	NA	NA	NA	NA	NA	NA	1	0.00178	244437407	1.89e-08	766345	ieu-a-1239	Years of schooling || id:ieu-a-1239	TRUE	reported	igd	3	TRUE
158	rs62439690	A	G	A	G	-0.01087	0.0478	0.267	0.2606	FALSE	FALSE	FALSE	ieu-b-38	7	21417556	0.0348	714101	0.1703	systolic blood pressure || id:ieu-b-38	systolic blood pressure	systolic blood pressure || ||	TRUE	igd	NA	NA	NA	NA	NA	NA	NA	7	0.00194	21417556	2.18e-08	766345	ieu-a-1239	Years of schooling || id:ieu-a-1239	TRUE	reported	igd	3	TRUE
159	rs62444881	T	C	T	C	0.01815	-0.1261	0.1905	0.1933	FALSE	FALSE	FALSE	ieu-b-38	7	2052318	0.0384	731667	0.001031	systolic blood pressure || id:ieu-b-38	systolic blood pressure	systolic blood pressure || ||	TRUE	igd	NA	NA	NA	NA	NA	NA	NA	7	0.00217	2052318	5.79e-17	766345	ieu-a-1239	Years of schooling || id:ieu-a-1239	TRUE	reported	igd	3	TRUE
160	rs6493265	T	C	T	C	-0.01385	0.0459	0.3895	0.3931	FALSE	FALSE	FALSE	ieu-b-38	15	47513253	0.0307	741780	0.1339	systolic blood pressure || id:ieu-b-38	systolic blood pressure	systolic blood pressure || ||	TRUE	igd	NA	NA	NA	NA	NA	NA	NA	15	0.00174	47513253	1.7e-15	766345	ieu-a-1239	Years of schooling || id:ieu-a-1239	TRUE	reported	igd	3	TRUE
161	rs6513959	G	A	G	A	-0.01177	0.0006	0.2789	0.3021	FALSE	FALSE	FALSE	ieu-b-38	20	43620856	0.0327	740185	0.9848	systolic blood pressure || id:ieu-b-38	systolic blood pressure	systolic blood pressure || ||	TRUE	igd	NA	NA	NA	NA	NA	NA	NA	20	0.00185	43620856	1.88e-10	766345	ieu-a-1239	Years of schooling || id:ieu-a-1239	TRUE	reported	igd	3	TRUE
162	rs6557171	C	T	C	T	0.01567	-0.0544	0.7245	0.6683	FALSE	FALSE	FALSE	ieu-b-38	6	152234593	0.0321	735134	0.0898794	systolic blood pressure || id:ieu-b-38	systolic blood pressure	systolic blood pressure || ||	TRUE	igd	NA	NA	NA	NA	NA	NA	NA	6	0.00181	152234593	4.15e-18	766345	ieu-a-1239	Years of schooling || id:ieu-a-1239	TRUE	reported	igd	3	TRUE
163	rs67885444	T	C	T	C	0.01406	-0.0539	0.1718	0.159	FALSE	FALSE	FALSE	ieu-b-38	8	28678973	0.0415	727390	0.1936	systolic blood pressure || id:ieu-b-38	systolic blood pressure	systolic blood pressure || ||	TRUE	igd	NA	NA	NA	NA	NA	NA	NA	8	0.00232	28678973	1.48e-09	766345	ieu-a-1239	Years of schooling || id:ieu-a-1239	TRUE	reported	igd	3	TRUE
164	rs67890737	A	C	A	C	-0.01141	0.0191	0.3265	0.3445	FALSE	FALSE	FALSE	ieu-b-38	2	228984644	0.0316	735637	0.5445	systolic blood pressure || id:ieu-b-38	systolic blood pressure	systolic blood pressure || ||	TRUE	igd	NA	NA	NA	NA	NA	NA	NA	2	0.00179	228984644	2.01e-10	766345	ieu-a-1239	Years of schooling || id:ieu-a-1239	TRUE	reported	igd	3	TRUE
165	rs6803651	T	G	T	G	0.01131	-0.0246	0.415	0.4324	FALSE	FALSE	FALSE	ieu-b-38	3	64431730	0.0308	709946	0.4242	systolic blood pressure || id:ieu-b-38	systolic blood pressure	systolic blood pressure || ||	TRUE	igd	NA	NA	NA	NA	NA	NA	NA	3	0.00172	64431730	4.36e-11	766345	ieu-a-1239	Years of schooling || id:ieu-a-1239	TRUE	reported	igd	3	TRUE
166	rs6805241	C	T	C	T	-0.01413	-0.0562	0.1973	0.2285	FALSE	FALSE	FALSE	ieu-b-38	3	116532683	0.0361	729297	0.119	systolic blood pressure || id:ieu-b-38	systolic blood pressure	systolic blood pressure || ||	TRUE	igd	NA	NA	NA	NA	NA	NA	NA	3	0.00203	116532683	3.09e-12	766345	ieu-a-1239	Years of schooling || id:ieu-a-1239	TRUE	reported	igd	3	TRUE
167	rs6938002	A	G	A	G	-0.01008	-0.0082	0.3963	0.4081	FALSE	FALSE	FALSE	ieu-b-38	6	37526024	0.0309	722510	0.7901	systolic blood pressure || id:ieu-b-38	systolic blood pressure	systolic blood pressure || ||	TRUE	igd	NA	NA	NA	NA	NA	NA	NA	6	0.00173	37526024	5.41e-09	766345	ieu-a-1239	Years of schooling || id:ieu-a-1239	TRUE	reported	igd	3	TRUE
168	rs6959891	G	A	G	A	-0.01136	0.0038	0.2959	0.2823	FALSE	FALSE	FALSE	ieu-b-38	7	54714000	0.0336	729951	0.9093	systolic blood pressure || id:ieu-b-38	systolic blood pressure	systolic blood pressure || ||	TRUE	igd	NA	NA	NA	NA	NA	NA	NA	7	0.00189	54714000	1.74e-09	766345	ieu-a-1239	Years of schooling || id:ieu-a-1239	TRUE	reported	igd	3	TRUE
169	rs7012546	T	C	T	C	0.01009	0.0524	0.4201	0.4134	FALSE	FALSE	FALSE	ieu-b-38	8	105067737	0.0306	734885	0.0862402	systolic blood pressure || id:ieu-b-38	systolic blood pressure	systolic blood pressure || ||	TRUE	igd	NA	NA	NA	NA	NA	NA	NA	8	0.00172	105067737	4.93e-09	766345	ieu-a-1239	Years of schooling || id:ieu-a-1239	TRUE	reported	igd	3	TRUE
170	rs702606	C	T	C	T	-0.01427	0.0394	0.1701	0.1351	FALSE	FALSE	FALSE	ieu-b-38	5	53167117	0.0443	725725	0.374	systolic blood pressure || id:ieu-b-38	systolic blood pressure	systolic blood pressure || ||	TRUE	igd	NA	NA	NA	NA	NA	NA	NA	5	0.0025	53167117	1.12e-08	766345	ieu-a-1239	Years of schooling || id:ieu-a-1239	TRUE	reported	igd	3	TRUE
171	rs7029718	A	G	A	G	0.02439	-0.0007	0.4354	0.4116	FALSE	FALSE	FALSE	ieu-b-38	9	23358495	0.0307	729512	0.9817	systolic blood pressure || id:ieu-b-38	systolic blood pressure	systolic blood pressure || ||	TRUE	igd	NA	NA	NA	NA	NA	NA	NA	9	0.00174	23358495	1.85e-44	766345	ieu-a-1239	Years of schooling || id:ieu-a-1239	TRUE	reported	igd	3	TRUE
172	rs7031698	C	T	C	T	0.01248	0.0065	0.7755	0.7734	FALSE	FALSE	FALSE	ieu-b-38	9	82441486	0.0361	732672	0.8571	systolic blood pressure || id:ieu-b-38	systolic blood pressure	systolic blood pressure || ||	TRUE	igd	NA	NA	NA	NA	NA	NA	NA	9	0.00206	82441486	1.26e-09	766345	ieu-a-1239	Years of schooling || id:ieu-a-1239	TRUE	reported	igd	3	TRUE
173	rs71646142	T	C	T	C	0.01286	0.0624	0.1735	0.1894	FALSE	FALSE	FALSE	ieu-b-38	1	212369228	0.0386	726263	0.1056	systolic blood pressure || id:ieu-b-38	systolic blood pressure	systolic blood pressure || ||	TRUE	igd	NA	NA	NA	NA	NA	NA	NA	1	0.00217	212369228	3.11e-09	766345	ieu-a-1239	Years of schooling || id:ieu-a-1239	TRUE	reported	igd	3	TRUE
174	rs7233920	A	G	A	G	-0.01315	-0.0508	0.216	0.2297	FALSE	FALSE	FALSE	ieu-b-38	18	37416318	0.0359	731681	0.1579	systolic blood pressure || id:ieu-b-38	systolic blood pressure	systolic blood pressure || ||	TRUE	igd	NA	NA	NA	NA	NA	NA	NA	18	0.00202	37416318	7.13e-11	766345	ieu-a-1239	Years of schooling || id:ieu-a-1239	TRUE	reported	igd	3	TRUE
175	rs7257460	C	T	C	T	-0.01145	-0.0002	0.2704	0.2911	FALSE	FALSE	FALSE	ieu-b-38	19	30746753	0.0335	726047	0.9964	systolic blood pressure || id:ieu-b-38	systolic blood pressure	systolic blood pressure || ||	TRUE	igd	NA	NA	NA	NA	NA	NA	NA	19	0.00189	30746753	1.25e-09	766345	ieu-a-1239	Years of schooling || id:ieu-a-1239	TRUE	reported	igd	3	TRUE
176	rs72807818	A	G	A	G	0.01915	0.0718	0.1241	0.1339	FALSE	FALSE	FALSE	ieu-b-38	2	51819019	0.0443	732010	0.1049	systolic blood pressure || id:ieu-b-38	systolic blood pressure	systolic blood pressure || ||	TRUE	igd	NA	NA	NA	NA	NA	NA	NA	2	0.00252	51819019	2.79e-14	766345	ieu-a-1239	Years of schooling || id:ieu-a-1239	TRUE	reported	igd	3	TRUE
177	rs72828517	C	T	C	T	0.01836	-0.119	0.1412	0.1766	FALSE	FALSE	FALSE	ieu-b-38	6	19036035	0.0396	729960	0.00263797	systolic blood pressure || id:ieu-b-38	systolic blood pressure	systolic blood pressure || ||	TRUE	igd	NA	NA	NA	NA	NA	NA	NA	6	0.00224	19036035	2.83e-16	766345	ieu-a-1239	Years of schooling || id:ieu-a-1239	TRUE	reported	igd	3	TRUE
178	rs72840994	G	T	G	T	0.01247	-0.0366	0.182	0.1928	FALSE	FALSE	FALSE	ieu-b-38	10	87124801	0.0385	724892	0.3419	systolic blood pressure || id:ieu-b-38	systolic blood pressure	systolic blood pressure || ||	TRUE	igd	NA	NA	NA	NA	NA	NA	NA	10	0.00216	87124801	7.77e-09	766345	ieu-a-1239	Years of schooling || id:ieu-a-1239	TRUE	reported	igd	3	TRUE
179	rs730384	A	G	A	G	0.01016	-0.0382	0.4558	0.4379	FALSE	FALSE	FALSE	ieu-b-38	14	74889870	0.0304	732863	0.2085	systolic blood pressure || id:ieu-b-38	systolic blood pressure	systolic blood pressure || ||	TRUE	igd	NA	NA	NA	NA	NA	NA	NA	14	0.00171	74889870	3.01e-09	766345	ieu-a-1239	Years of schooling || id:ieu-a-1239	TRUE	reported	igd	3	TRUE
180	rs7321274	G	A	G	A	-0.01275	-0.0161	0.1956	0.2	FALSE	FALSE	FALSE	ieu-b-38	13	69190973	0.0375	742025	0.667599	systolic blood pressure || id:ieu-b-38	systolic blood pressure	systolic blood pressure || ||	TRUE	igd	TRUE	rs7321274	rs12585322	G	A	T	C	13	0.00211	69146186	1.59e-09	766345	ieu-a-1239	Years of schooling || id:ieu-a-1239	TRUE	reported	igd	3	TRUE
181	rs73301698	A	G	A	G	-0.01291	0.0269	0.2262	0.2092	FALSE	FALSE	FALSE	ieu-b-38	12	15539771	0.0368	739290	0.4644	systolic blood pressure || id:ieu-b-38	systolic blood pressure	systolic blood pressure || ||	TRUE	igd	NA	NA	NA	NA	NA	NA	NA	12	0.00208	15539771	5.81e-10	766345	ieu-a-1239	Years of schooling || id:ieu-a-1239	TRUE	reported	igd	3	TRUE
182	rs7332724	T	C	T	C	-0.01149	0.026	0.2619	0.276	FALSE	FALSE	FALSE	ieu-b-38	13	91629272	0.0335	743431	0.4391	systolic blood pressure || id:ieu-b-38	systolic blood pressure	systolic blood pressure || ||	TRUE	igd	NA	NA	NA	NA	NA	NA	NA	13	0.00189	91629272	1.26e-09	766345	ieu-a-1239	Years of schooling || id:ieu-a-1239	TRUE	reported	igd	3	TRUE
183	rs73344830	G	A	G	A	-0.0172	0.0767	0.602	0.5821	FALSE	FALSE	FALSE	ieu-b-38	10	103816828	0.0311	709132	0.0136499	systolic blood pressure || id:ieu-b-38	systolic blood pressure	systolic blood pressure || ||	TRUE	igd	NA	NA	NA	NA	NA	NA	NA	10	0.00172	103816828	1.95e-23	766345	ieu-a-1239	Years of schooling || id:ieu-a-1239	TRUE	reported	igd	3	TRUE
184	rs736282	C	T	C	T	-0.01082	-0.0094	0.5153	0.5296	FALSE	FALSE	FALSE	ieu-b-38	14	94287860	0.0301	737811	0.7554	systolic blood pressure || id:ieu-b-38	systolic blood pressure	systolic blood pressure || ||	TRUE	igd	NA	NA	NA	NA	NA	NA	NA	14	0.0017	94287860	2.07e-10	766345	ieu-a-1239	Years of schooling || id:ieu-a-1239	TRUE	reported	igd	3	TRUE
185	rs73874335	T	C	T	C	-0.0199	-0.0081	0.05952	0.0587	FALSE	FALSE	FALSE	ieu-b-38	3	157933483	0.0647	730517	0.9006	systolic blood pressure || id:ieu-b-38	systolic blood pressure	systolic blood pressure || ||	TRUE	igd	NA	NA	NA	NA	NA	NA	NA	3	0.00361	157933483	3.4e-08	766345	ieu-a-1239	Years of schooling || id:ieu-a-1239	TRUE	reported	igd	3	TRUE
186	rs74643044	C	T	C	T	0.02323	0.1711	0.02721	0.0532	FALSE	FALSE	FALSE	ieu-b-38	5	102535528	0.0705	685141	0.01516	systolic blood pressure || id:ieu-b-38	systolic blood pressure	systolic blood pressure || ||	TRUE	igd	NA	NA	NA	NA	NA	NA	NA	5	0.00386	102535528	1.8e-09	766345	ieu-a-1239	Years of schooling || id:ieu-a-1239	TRUE	reported	igd	3	TRUE
187	rs74701752	T	G	T	G	0.01591	0.0829	0.09524	0.0988	FALSE	FALSE	FALSE	ieu-b-38	1	20875676	0.0508	730545	0.1025	systolic blood pressure || id:ieu-b-38	systolic blood pressure	systolic blood pressure || ||	TRUE	igd	NA	NA	NA	NA	NA	NA	NA	1	0.00285	20875676	2.38e-08	766345	ieu-a-1239	Years of schooling || id:ieu-a-1239	TRUE	reported	igd	3	TRUE
188	rs7594904	C	T	C	T	0.00969	-0.1061	0.4184	0.4138	FALSE	FALSE	FALSE	ieu-b-38	2	101184651	0.0307	722545	0.000550998	systolic blood pressure || id:ieu-b-38	systolic blood pressure	systolic blood pressure || ||	TRUE	igd	NA	NA	NA	NA	NA	NA	NA	2	0.00173	101184651	2.05e-08	766345	ieu-a-1239	Years of schooling || id:ieu-a-1239	TRUE	reported	igd	3	TRUE
189	rs7603132	A	G	A	G	0.01317	-0.0435	0.1548	0.1951	FALSE	FALSE	FALSE	ieu-b-38	2	4951548	0.0381	727532	0.2542	systolic blood pressure || id:ieu-b-38	systolic blood pressure	systolic blood pressure || ||	TRUE	igd	NA	NA	NA	NA	NA	NA	NA	2	0.00215	4951548	9.17e-10	766345	ieu-a-1239	Years of schooling || id:ieu-a-1239	TRUE	reported	igd	3	TRUE
190	rs76076331	T	C	T	C	0.01873	-0.0554	0.131	0.1317	FALSE	FALSE	FALSE	ieu-b-38	2	10977585	0.0457	714598	0.2253	systolic blood pressure || id:ieu-b-38	systolic blood pressure	systolic blood pressure || ||	TRUE	igd	NA	NA	NA	NA	NA	NA	NA	2	0.00248	10977585	4.4e-14	766345	ieu-a-1239	Years of schooling || id:ieu-a-1239	TRUE	reported	igd	3	TRUE
191	rs77025239	A	G	A	G	-0.01422	-0.0313	0.1088	0.1553	FALSE	FALSE	FALSE	ieu-b-38	3	180734185	0.0421	716864	0.4569	systolic blood pressure || id:ieu-b-38	systolic blood pressure	systolic blood pressure || ||	TRUE	igd	NA	NA	NA	NA	NA	NA	NA	3	0.00234	180734185	1.33e-09	766345	ieu-a-1239	Years of schooling || id:ieu-a-1239	TRUE	reported	igd	3	TRUE
192	rs77128898	T	C	T	C	-0.02769	-0.2523	0.02211	0.0345	FALSE	FALSE	FALSE	ieu-b-38	11	61313525	0.0915	640077	0.00585302	systolic blood pressure || id:ieu-b-38	systolic blood pressure	systolic blood pressure || ||	TRUE	igd	NA	NA	NA	NA	NA	NA	NA	11	0.00482	61313525	9.47e-09	766345	ieu-a-1239	Years of schooling || id:ieu-a-1239	TRUE	reported	igd	3	TRUE
193	rs77702622	A	G	A	G	-0.02447	0.0468	0.07653	0.064	FALSE	FALSE	FALSE	ieu-b-38	8	143367857	0.0633	703303	0.459	systolic blood pressure || id:ieu-b-38	systolic blood pressure	systolic blood pressure || ||	TRUE	igd	NA	NA	NA	NA	NA	NA	NA	8	0.00351	143367857	2.99e-12	766345	ieu-a-1239	Years of schooling || id:ieu-a-1239	TRUE	reported	igd	3	TRUE
194	rs77835879	G	A	G	A	-0.01601	-0.1181	0.09014	0.098	FALSE	FALSE	FALSE	ieu-b-38	12	26522623	0.051	726173	0.0205902	systolic blood pressure || id:ieu-b-38	systolic blood pressure	systolic blood pressure || ||	TRUE	igd	NA	NA	NA	NA	NA	NA	NA	12	0.00288	26522623	2.68e-08	766345	ieu-a-1239	Years of schooling || id:ieu-a-1239	TRUE	reported	igd	3	TRUE
195	rs7796203	A	G	A	G	-0.01074	0.0696	0.5255	0.5501	FALSE	FALSE	FALSE	ieu-b-38	7	117505487	0.0307	718823	0.0231398	systolic blood pressure || id:ieu-b-38	systolic blood pressure	systolic blood pressure || ||	TRUE	igd	NA	NA	NA	NA	NA	NA	NA	7	0.00171	117505487	3.6e-10	766345	ieu-a-1239	Years of schooling || id:ieu-a-1239	TRUE	reported	igd	3	TRUE
196	rs7803932	A	G	A	G	0.0143	-0.0317	0.1565	0.1692	FALSE	FALSE	FALSE	ieu-b-38	7	70203673	0.0405	721020	0.4332	systolic blood pressure || id:ieu-b-38	systolic blood pressure	systolic blood pressure || ||	TRUE	igd	NA	NA	NA	NA	NA	NA	NA	7	0.00226	70203673	2.44e-10	766345	ieu-a-1239	Years of schooling || id:ieu-a-1239	TRUE	reported	igd	3	TRUE
197	rs7808399	G	A	G	A	0.0107	-0.0699	0.5476	0.5567	FALSE	FALSE	FALSE	ieu-b-38	7	8075222	0.0303	733565	0.0209899	systolic blood pressure || id:ieu-b-38	systolic blood pressure	systolic blood pressure || ||	TRUE	igd	NA	NA	NA	NA	NA	NA	NA	7	0.00171	8075222	3.78e-10	766345	ieu-a-1239	Years of schooling || id:ieu-a-1239	TRUE	reported	igd	3	TRUE
198	rs7863447	A	G	A	G	0.01678	-0.0613	0.8333	0.8406	FALSE	FALSE	FALSE	ieu-b-38	9	14155418	0.0414	723035	0.139	systolic blood pressure || id:ieu-b-38	systolic blood pressure	systolic blood pressure || ||	TRUE	igd	NA	NA	NA	NA	NA	NA	NA	9	0.00233	14155418	5.91e-13	766345	ieu-a-1239	Years of schooling || id:ieu-a-1239	TRUE	reported	igd	3	TRUE
199	rs78721320	A	G	A	G	0.01307	-0.0824	0.2041	0.2009	FALSE	FALSE	FALSE	ieu-b-38	5	3304854	0.0399	658362	0.03865	systolic blood pressure || id:ieu-b-38	systolic blood pressure	systolic blood pressure || ||	TRUE	igd	NA	NA	NA	NA	NA	NA	NA	5	0.00219	3304854	2.28e-09	766345	ieu-a-1239	Years of schooling || id:ieu-a-1239	TRUE	reported	igd	3	TRUE
200	rs790647	A	C	A	C	-0.01482	0.0742	0.2347	0.2315	FALSE	FALSE	FALSE	ieu-b-38	10	106776484	0.0357	734324	0.0374498	systolic blood pressure || id:ieu-b-38	systolic blood pressure	systolic blood pressure || ||	TRUE	igd	NA	NA	NA	NA	NA	NA	NA	10	0.00202	106776484	2.17e-13	766345	ieu-a-1239	Years of schooling || id:ieu-a-1239	TRUE	reported	igd	3	TRUE
201	rs7924036	T	G	T	G	0.01501	-0.1505	0.5391	0.5058	FALSE	FALSE	FALSE	ieu-b-38	10	65191645	0.0301	734479	5.96e-07	systolic blood pressure || id:ieu-b-38	systolic blood pressure	systolic blood pressure || ||	TRUE	igd	NA	NA	NA	NA	NA	NA	NA	10	0.0017	65191645	1.07e-18	766345	ieu-a-1239	Years of schooling || id:ieu-a-1239	TRUE	reported	igd	3	TRUE
202	rs79269403	A	G	A	G	0.01447	0.0394	0.2228	0.226	FALSE	FALSE	FALSE	ieu-b-38	3	108036819	0.0364	718144	0.2789	systolic blood pressure || id:ieu-b-38	systolic blood pressure	systolic blood pressure || ||	TRUE	igd	NA	NA	NA	NA	NA	NA	NA	3	0.00204	108036819	1.17e-12	766345	ieu-a-1239	Years of schooling || id:ieu-a-1239	TRUE	reported	igd	3	TRUE
203	rs7977614	G	A	G	A	0.01325	-0.0957	0.3078	0.2889	FALSE	FALSE	FALSE	ieu-b-38	12	110115286	0.0343	693055	0.00534601	systolic blood pressure || id:ieu-b-38	systolic blood pressure	systolic blood pressure || ||	TRUE	igd	NA	NA	NA	NA	NA	NA	NA	12	0.00198	110115286	2.09e-11	766345	ieu-a-1239	Years of schooling || id:ieu-a-1239	TRUE	reported	igd	3	TRUE
204	rs7993663	C	T	C	T	0.0118	0.0042	0.3571	0.3535	FALSE	FALSE	FALSE	ieu-b-38	13	55761771	0.0314	738409	0.8931	systolic blood pressure || id:ieu-b-38	systolic blood pressure	systolic blood pressure || ||	TRUE	igd	NA	NA	NA	NA	NA	NA	NA	13	0.00178	55761771	3.25e-11	766345	ieu-a-1239	Years of schooling || id:ieu-a-1239	TRUE	reported	igd	3	TRUE
205	rs8008382	C	T	C	T	0.01208	-0.0044	0.6871	0.6978	FALSE	FALSE	FALSE	ieu-b-38	14	104054425	0.0331	725336	0.8934	systolic blood pressure || id:ieu-b-38	systolic blood pressure	systolic blood pressure || ||	TRUE	igd	NA	NA	NA	NA	NA	NA	NA	14	0.00185	104054425	6.12e-11	766345	ieu-a-1239	Years of schooling || id:ieu-a-1239	TRUE	reported	igd	3	TRUE
206	rs80171383	A	G	A	G	0.0145	-0.0665	0.1241	0.1443	FALSE	FALSE	FALSE	ieu-b-38	11	46084677	0.0433	723520	0.1251	systolic blood pressure || id:ieu-b-38	systolic blood pressure	systolic blood pressure || ||	TRUE	igd	NA	NA	NA	NA	NA	NA	NA	11	0.00241	46084677	1.83e-09	766345	ieu-a-1239	Years of schooling || id:ieu-a-1239	TRUE	reported	igd	3	TRUE
207	rs8020034	A	G	A	G	0.01782	-0.033	0.2058	0.1806	FALSE	FALSE	FALSE	ieu-b-38	14	26981100	0.0393	733566	0.4003	systolic blood pressure || id:ieu-b-38	systolic blood pressure	systolic blood pressure || ||	TRUE	igd	NA	NA	NA	NA	NA	NA	NA	14	0.00223	26981100	1.17e-15	766345	ieu-a-1239	Years of schooling || id:ieu-a-1239	TRUE	reported	igd	3	TRUE
208	rs818415	G	T	G	T	0.01235	-0.0069	0.182	0.1884	FALSE	FALSE	FALSE	ieu-b-38	16	65448079	0.0383	743534	0.8574	systolic blood pressure || id:ieu-b-38	systolic blood pressure	systolic blood pressure || ||	TRUE	igd	NA	NA	NA	NA	NA	NA	NA	16	0.00219	65448079	1.72e-08	766345	ieu-a-1239	Years of schooling || id:ieu-a-1239	TRUE	reported	igd	3	TRUE
209	rs837080	C	T	C	T	0.01092	-0.0024	0.4932	0.4676	FALSE	FALSE	FALSE	ieu-b-38	8	130929166	0.0303	729671	0.9379	systolic blood pressure || id:ieu-b-38	systolic blood pressure	systolic blood pressure || ||	TRUE	igd	TRUE	rs837080	rs401526	C	T	C	T	8	0.0017	130925116	1.43e-10	766345	ieu-a-1239	Years of schooling || id:ieu-a-1239	TRUE	reported	igd	3	TRUE
210	rs892612	C	A	C	A	0.01464	-0.0467	0.8418	0.8477	FALSE	FALSE	FALSE	ieu-b-38	5	136533365	0.0418	733094	0.2643	systolic blood pressure || id:ieu-b-38	systolic blood pressure	systolic blood pressure || ||	TRUE	igd	NA	NA	NA	NA	NA	NA	NA	5	0.00237	136533365	6.63e-10	766345	ieu-a-1239	Years of schooling || id:ieu-a-1239	TRUE	reported	igd	3	TRUE
211	rs894067	A	G	A	G	0.01041	-0.0766	0.3929	0.3852	FALSE	FALSE	FALSE	ieu-b-38	11	76454408	0.031	732126	0.01333	systolic blood pressure || id:ieu-b-38	systolic blood pressure	systolic blood pressure || ||	TRUE	igd	NA	NA	NA	NA	NA	NA	NA	11	0.00175	76454408	2.74e-09	766345	ieu-a-1239	Years of schooling || id:ieu-a-1239	TRUE	reported	igd	3	TRUE
212	rs9289300	C	T	C	T	0.01512	-0.0849	0.1837	0.1599	FALSE	FALSE	FALSE	ieu-b-38	3	127144988	0.0413	728160	0.0395203	systolic blood pressure || id:ieu-b-38	systolic blood pressure	systolic blood pressure || ||	TRUE	igd	NA	NA	NA	NA	NA	NA	NA	3	0.00234	127144988	1.1e-10	766345	ieu-a-1239	Years of schooling || id:ieu-a-1239	TRUE	reported	igd	3	TRUE
213	rs9320493	G	A	G	A	-0.01394	0.0624	0.8639	0.8501	FALSE	FALSE	FALSE	ieu-b-38	6	114742697	0.0424	729061	0.1406	systolic blood pressure || id:ieu-b-38	systolic blood pressure	systolic blood pressure || ||	TRUE	igd	NA	NA	NA	NA	NA	NA	NA	6	0.0024	114742697	6.13e-09	766345	ieu-a-1239	Years of schooling || id:ieu-a-1239	TRUE	reported	igd	3	TRUE
214	rs9342482	T	G	T	G	0.01264	-0.0041	0.2908	0.2485	FALSE	FALSE	FALSE	ieu-b-38	6	66223843	0.0349	730487	0.9073	systolic blood pressure || id:ieu-b-38	systolic blood pressure	systolic blood pressure || ||	TRUE	igd	NA	NA	NA	NA	NA	NA	NA	6	0.00197	66223843	1.36e-10	766345	ieu-a-1239	Years of schooling || id:ieu-a-1239	TRUE	reported	igd	3	TRUE
215	rs9349956	C	A	C	A	0.01881	-0.0908	0.2398	0.1831	FALSE	FALSE	FALSE	ieu-b-38	6	14718260	0.04	707824	0.02319	systolic blood pressure || id:ieu-b-38	systolic blood pressure	systolic blood pressure || ||	TRUE	igd	NA	NA	NA	NA	NA	NA	NA	6	0.00225	14718260	6.28e-17	766345	ieu-a-1239	Years of schooling || id:ieu-a-1239	TRUE	reported	igd	3	TRUE
216	rs9372625	A	G	A	G	0.02383	-0.1326	0.4133	0.3764	FALSE	FALSE	FALSE	ieu-b-38	6	98344031	0.0313	724469	2.33e-05	systolic blood pressure || id:ieu-b-38	systolic blood pressure	systolic blood pressure || ||	TRUE	igd	NA	NA	NA	NA	NA	NA	NA	6	0.00176	98344031	6.76e-42	766345	ieu-a-1239	Years of schooling || id:ieu-a-1239	TRUE	reported	igd	3	TRUE
217	rs9386319	G	A	G	A	0.00991	-0.0736	0.4269	0.3906	FALSE	FALSE	FALSE	ieu-b-38	6	96566419	0.0308	734810	0.01692	systolic blood pressure || id:ieu-b-38	systolic blood pressure	systolic blood pressure || ||	TRUE	igd	NA	NA	NA	NA	NA	NA	NA	6	0.00174	96566419	1.27e-08	766345	ieu-a-1239	Years of schooling || id:ieu-a-1239	TRUE	reported	igd	3	TRUE
218	rs9436866	C	A	C	A	0.01882	-0.1464	0.09524	0.0971	FALSE	FALSE	FALSE	ieu-b-38	1	69427576	0.0513	726903	0.00431797	systolic blood pressure || id:ieu-b-38	systolic blood pressure	systolic blood pressure || ||	TRUE	igd	NA	NA	NA	NA	NA	NA	NA	1	0.00289	69427576	7.45e-11	766345	ieu-a-1239	Years of schooling || id:ieu-a-1239	TRUE	reported	igd	3	TRUE
219	rs9503598	A	G	A	G	0.01079	-0.0101	0.4388	0.4373	FALSE	FALSE	FALSE	ieu-b-38	6	3446263	0.0307	716589	0.741	systolic blood pressure || id:ieu-b-38	systolic blood pressure	systolic blood pressure || ||	TRUE	igd	NA	NA	NA	NA	NA	NA	NA	6	0.00171	3446263	3.12e-10	766345	ieu-a-1239	Years of schooling || id:ieu-a-1239	TRUE	reported	igd	3	TRUE
220	rs9556958	T	C	T	C	-0.0108	0.1063	0.5289	0.5273	FALSE	FALSE	FALSE	ieu-b-38	13	99100046	0.0302	731249	0.000429804	systolic blood pressure || id:ieu-b-38	systolic blood pressure	systolic blood pressure || ||	TRUE	igd	NA	NA	NA	NA	NA	NA	NA	13	0.0017	99100046	2.38e-10	766345	ieu-a-1239	Years of schooling || id:ieu-a-1239	TRUE	reported	igd	3	TRUE
221	rs9704097	A	C	A	C	-0.0103	0.0799	0.4728	0.5089	FALSE	FALSE	FALSE	ieu-b-38	11	24980643	0.0304	722805	0.00866802	systolic blood pressure || id:ieu-b-38	systolic blood pressure	systolic blood pressure || ||	TRUE	igd	NA	NA	NA	NA	NA	NA	NA	11	0.00171	24980643	1.61e-09	766345	ieu-a-1239	Years of schooling || id:ieu-a-1239	TRUE	reported	igd	3	TRUE
222	rs9882532	C	T	C	T	-0.01208	0.0935	0.3639	0.3577	FALSE	FALSE	FALSE	ieu-b-38	3	16865845	0.0315	728600	0.00301599	systolic blood pressure || id:ieu-b-38	systolic blood pressure	systolic blood pressure || ||	TRUE	igd	NA	NA	NA	NA	NA	NA	NA	3	0.00177	16865845	8.17e-12	766345	ieu-a-1239	Years of schooling || id:ieu-a-1239	TRUE	reported	igd	3	TRUE
223	rs9933256	G	A	G	A	-0.01134	0.081	0.4082	0.4359	FALSE	FALSE	FALSE	ieu-b-38	16	1251211	0.0312	700806	0.00953301	systolic blood pressure || id:ieu-b-38	systolic blood pressure	systolic blood pressure || ||	TRUE	igd	TRUE	rs9933256	rs8044618	G	A	T	C	16	0.00172	1246748	4.57e-11	766345	ieu-a-1239	Years of schooling || id:ieu-a-1239	TRUE	reported	igd	3	TRUE
224	rs9936270	T	C	T	C	-0.0136	0.0772	0.3078	0.2439	FALSE	FALSE	FALSE	ieu-b-38	16	12215741	0.0349	741889	0.0270801	systolic blood pressure || id:ieu-b-38	systolic blood pressure	systolic blood pressure || ||	TRUE	igd	NA	NA	NA	NA	NA	NA	NA	16	0.00198	12215741	6.43e-12	766345	ieu-a-1239	Years of schooling || id:ieu-a-1239	TRUE	reported	igd	3	TRUE
225	rs9964724	T	C	T	C	0.01978	-0.0406	0.6599	0.6826	FALSE	FALSE	FALSE	ieu-b-38	18	35159124	0.0322	739970	0.2073	systolic blood pressure || id:ieu-b-38	systolic blood pressure	systolic blood pressure || ||	TRUE	igd	NA	NA	NA	NA	NA	NA	NA	18	0.00183	35159124	2.66e-27	766345	ieu-a-1239	Years of schooling || id:ieu-a-1239	TRUE	reported	igd	3	TRUE
226	rs9995567	A	G	A	G	0.00998	-0.0449	0.3827	0.3581	FALSE	FALSE	FALSE	ieu-b-38	4	163698499	0.0316	729362	0.1547	systolic blood pressure || id:ieu-b-38	systolic blood pressure	systolic blood pressure || ||	TRUE	igd	NA	NA	NA	NA	NA	NA	NA	4	0.00178	163698499	1.93e-08	766345	ieu-a-1239	Years of schooling || id:ieu-a-1239	TRUE	reported	igd	3	TRUE

## Sheet: EA-Smoking
	SNP	effect_allele.exposure	other_allele.exposure	effect_allele.outcome	other_allele.outcome	beta.exposure	beta.outcome	eaf.exposure	eaf.outcome	remove	palindromic	ambiguous	id.outcome	chr	pos	se.outcome	samplesize.outcome	pval.outcome	outcome	proxy.outcome	target_snp.outcome	proxy_snp.outcome	target_a1.outcome	target_a2.outcome	proxy_a1.outcome	proxy_a2.outcome	originalname.outcome	outcome.deprecated	mr_keep.outcome	data_source.outcome	chr.exposure	se.exposure	pos.exposure	pval.exposure	samplesize.exposure	id.exposure	exposure	mr_keep.exposure	pval_origin.exposure	data_source.exposure	action	mr_keep
1	rs10073890	G	A	G	A	-0.01262	0.00263847	0.7364	0.738514	FALSE	FALSE	FALSE	ukb-b-223	5	124288028	0.00129647	462434	0.0420001	Current tobacco smoking || id:ukb-b-223	FALSE	rs10073890	rs10073890	NA	NA	NA	NA	Current tobacco smoking	Current tobacco smoking || ||	TRUE	igd	5	0.00196	124288028	1.11e-10	766345	ieu-a-1239	Years of schooling || id:ieu-a-1239	TRUE	reported	igd	3	TRUE
2	rs1008078	T	C	T	C	-0.01738	0.00427623	0.4099	0.395515	FALSE	FALSE	FALSE	ukb-b-223	1	91189731	0.00116681	462434	0.00025	Current tobacco smoking || id:ukb-b-223	FALSE	rs1008078	rs1008078	NA	NA	NA	NA	Current tobacco smoking	Current tobacco smoking || ||	TRUE	igd	1	0.00173	91189731	1.2e-23	766345	ieu-a-1239	Years of schooling || id:ieu-a-1239	TRUE	reported	igd	3	TRUE
3	rs10189857	G	A	G	A	-0.01725	0.00183487	0.4184	0.431999	FALSE	FALSE	FALSE	ukb-b-223	2	60713235	0.00114994	462434	0.11	Current tobacco smoking || id:ukb-b-223	FALSE	rs10189857	rs10189857	NA	NA	NA	NA	Current tobacco smoking	Current tobacco smoking || ||	TRUE	igd	2	0.00171	60713235	6.7e-24	766345	ieu-a-1239	Years of schooling || id:ieu-a-1239	TRUE	reported	igd	3	TRUE
4	rs10191758	G	A	G	A	0.01631	-0.000779518	0.381	0.391074	FALSE	FALSE	FALSE	ukb-b-223	2	144263280	0.00116971	462434	0.51	Current tobacco smoking || id:ukb-b-223	FALSE	rs10191758	rs10191758	NA	NA	NA	NA	Current tobacco smoking	Current tobacco smoking || ||	TRUE	igd	2	0.00175	144263280	9.6e-21	766345	ieu-a-1239	Years of schooling || id:ieu-a-1239	TRUE	reported	igd	3	TRUE
5	rs10205801	A	G	A	G	-0.01053	0.000315901	0.5068	0.553609	FALSE	FALSE	FALSE	ukb-b-223	2	233597196	0.0011448	462434	0.780001	Current tobacco smoking || id:ukb-b-223	FALSE	rs10205801	rs10205801	NA	NA	NA	NA	Current tobacco smoking	Current tobacco smoking || ||	TRUE	igd	2	0.00171	233597196	7.17e-10	766345	ieu-a-1239	Years of schooling || id:ieu-a-1239	TRUE	reported	igd	3	TRUE
6	rs10215082	G	A	G	A	0.01303	-0.00141276	0.5612	0.530392	FALSE	FALSE	FALSE	ukb-b-223	7	92657985	0.00114143	462434	0.22	Current tobacco smoking || id:ukb-b-223	FALSE	rs10215082	rs10215082	NA	NA	NA	NA	Current tobacco smoking	Current tobacco smoking || ||	TRUE	igd	7	0.00172	92657985	3.33e-14	766345	ieu-a-1239	Years of schooling || id:ieu-a-1239	TRUE	reported	igd	3	TRUE
7	rs10240905	C	T	C	T	0.01167	-0.00551223	0.6684	0.629752	FALSE	FALSE	FALSE	ukb-b-223	7	32263069	0.00118675	462434	3.4e-06	Current tobacco smoking || id:ukb-b-223	FALSE	rs10240905	rs10240905	NA	NA	NA	NA	Current tobacco smoking	Current tobacco smoking || ||	TRUE	igd	7	0.00177	32263069	3.79e-11	766345	ieu-a-1239	Years of schooling || id:ieu-a-1239	TRUE	reported	igd	3	TRUE
8	rs10456918	C	A	C	A	0.01485	-0.00285463	0.182	0.180186	FALSE	FALSE	FALSE	ukb-b-223	6	119233480	0.0014789	462434	0.0539995	Current tobacco smoking || id:ukb-b-223	FALSE	rs10456918	rs10456918	NA	NA	NA	NA	Current tobacco smoking	Current tobacco smoking || ||	TRUE	igd	6	0.00224	119233480	3.67e-11	766345	ieu-a-1239	Years of schooling || id:ieu-a-1239	TRUE	reported	igd	3	TRUE
9	rs10460095	A	G	A	G	-0.01066	0.00277581	0.5867	0.573883	FALSE	FALSE	FALSE	ukb-b-223	18	22624708	0.00115366	462434	0.016	Current tobacco smoking || id:ukb-b-223	FALSE	rs10460095	rs10460095	NA	NA	NA	NA	Current tobacco smoking	Current tobacco smoking || ||	TRUE	igd	18	0.00171	22624708	4.87e-10	766345	ieu-a-1239	Years of schooling || id:ieu-a-1239	TRUE	reported	igd	3	TRUE
10	rs1051474	C	T	C	T	0.01301	-0.00201892	0.2738	0.284261	FALSE	FALSE	FALSE	ukb-b-223	9	111881856	0.00126037	462434	0.11	Current tobacco smoking || id:ukb-b-223	FALSE	rs1051474	rs1051474	NA	NA	NA	NA	Current tobacco smoking	Current tobacco smoking || ||	TRUE	igd	9	0.00188	111881856	4.86e-12	766345	ieu-a-1239	Years of schooling || id:ieu-a-1239	TRUE	reported	igd	3	TRUE
11	rs10765775	A	G	A	G	0.01488	-0.00245276	0.3963	0.391356	FALSE	FALSE	FALSE	ukb-b-223	11	95656362	0.00117178	462434	0.0359998	Current tobacco smoking || id:ukb-b-223	FALSE	rs10765775	rs10765775	NA	NA	NA	NA	Current tobacco smoking	Current tobacco smoking || ||	TRUE	igd	11	0.00176	95656362	2.62e-17	766345	ieu-a-1239	Years of schooling || id:ieu-a-1239	TRUE	reported	igd	3	TRUE
12	rs10797055	G	A	G	A	0.00986	-0.000575004	0.5102	0.478036	FALSE	FALSE	FALSE	ukb-b-223	1	159906849	0.00113971	462434	0.61	Current tobacco smoking || id:ukb-b-223	FALSE	rs10797055	rs10797055	NA	NA	NA	NA	Current tobacco smoking	Current tobacco smoking || ||	TRUE	igd	1	0.00172	159906849	1.04e-08	766345	ieu-a-1239	Years of schooling || id:ieu-a-1239	TRUE	reported	igd	3	TRUE
13	rs10798418	T	C	T	C	-0.00957	0.00299484	0.466	0.402702	FALSE	FALSE	FALSE	ukb-b-223	1	175839834	0.00116119	462434	0.00990011	Current tobacco smoking || id:ukb-b-223	FALSE	rs10798418	rs10798418	NA	NA	NA	NA	Current tobacco smoking	Current tobacco smoking || ||	TRUE	igd	1	0.00173	175839834	3.29e-08	766345	ieu-a-1239	Years of schooling || id:ieu-a-1239	TRUE	reported	igd	3	TRUE
14	rs10856785	T	C	T	C	-0.01132	0.00139361	0.7296	0.72706	FALSE	FALSE	FALSE	ukb-b-223	2	16650175	0.00127632	462434	0.27	Current tobacco smoking || id:ukb-b-223	FALSE	rs10856785	rs10856785	NA	NA	NA	NA	Current tobacco smoking	Current tobacco smoking || ||	TRUE	igd	2	0.00192	16650175	3.83e-09	766345	ieu-a-1239	Years of schooling || id:ieu-a-1239	TRUE	reported	igd	3	TRUE
15	rs10887801	T	G	T	G	0.01087	-0.00110826	0.4371	0.432259	FALSE	FALSE	FALSE	ukb-b-223	10	90079714	0.00115129	462434	0.34	Current tobacco smoking || id:ukb-b-223	FALSE	rs10887801	rs10887801	NA	NA	NA	NA	Current tobacco smoking	Current tobacco smoking || ||	TRUE	igd	10	0.00171	90079714	2.27e-10	766345	ieu-a-1239	Years of schooling || id:ieu-a-1239	TRUE	reported	igd	3	TRUE
16	rs10940921	G	T	G	T	-0.01089	0.0025699	0.5697	0.582692	FALSE	FALSE	FALSE	ukb-b-223	5	30808645	0.0011587	462434	0.0269998	Current tobacco smoking || id:ukb-b-223	FALSE	rs10940921	rs10940921	NA	NA	NA	NA	Current tobacco smoking	Current tobacco smoking || ||	TRUE	igd	5	0.00177	30808645	7e-10	766345	ieu-a-1239	Years of schooling || id:ieu-a-1239	TRUE	reported	igd	3	TRUE
17	rs10994777	A	G	A	G	0.0146	-0.00412856	0.1395	0.161617	FALSE	FALSE	FALSE	ukb-b-223	10	63233988	0.00154901	462434	0.00769999	Current tobacco smoking || id:ukb-b-223	FALSE	rs10994777	rs10994777	NA	NA	NA	NA	Current tobacco smoking	Current tobacco smoking || ||	TRUE	igd	10	0.00232	63233988	3.36e-10	766345	ieu-a-1239	Years of schooling || id:ieu-a-1239	TRUE	reported	igd	3	TRUE
18	rs11023749	A	G	A	G	0.01132	0.00063369	0.6701	0.664771	FALSE	FALSE	FALSE	ukb-b-223	11	15889272	0.00120562	462434	0.6	Current tobacco smoking || id:ukb-b-223	FALSE	rs11023749	rs11023749	NA	NA	NA	NA	Current tobacco smoking	Current tobacco smoking || ||	TRUE	igd	11	0.0018	15889272	2.96e-10	766345	ieu-a-1239	Years of schooling || id:ieu-a-1239	TRUE	reported	igd	3	TRUE
19	rs1105307	A	G	A	G	-0.01173	8.71e-05	0.2449	0.258774	FALSE	FALSE	FALSE	ukb-b-223	9	72046040	0.00130152	462434	0.95	Current tobacco smoking || id:ukb-b-223	FALSE	rs1105307	rs1105307	NA	NA	NA	NA	Current tobacco smoking	Current tobacco smoking || ||	TRUE	igd	9	0.00195	72046040	1.67e-09	766345	ieu-a-1239	Years of schooling || id:ieu-a-1239	TRUE	reported	igd	3	TRUE
20	rs1106090	A	G	A	G	0.01173	-0.00279666	0.6259	0.63084	FALSE	FALSE	FALSE	ukb-b-223	2	58068741	0.00118442	462434	0.0179999	Current tobacco smoking || id:ukb-b-223	FALSE	rs1106090	rs1106090	NA	NA	NA	NA	Current tobacco smoking	Current tobacco smoking || ||	TRUE	igd	2	0.00175	58068741	2.09e-11	766345	ieu-a-1239	Years of schooling || id:ieu-a-1239	TRUE	reported	igd	3	TRUE
21	rs11081529	C	T	C	T	-0.01311	-0.00133734	0.2568	0.292936	FALSE	FALSE	FALSE	ukb-b-223	18	75902735	0.0012529	462434	0.29	Current tobacco smoking || id:ukb-b-223	FALSE	rs11081529	rs11081529	NA	NA	NA	NA	Current tobacco smoking	Current tobacco smoking || ||	TRUE	igd	18	0.00186	75902735	1.82e-12	766345	ieu-a-1239	Years of schooling || id:ieu-a-1239	TRUE	reported	igd	3	TRUE
22	rs11123818	A	G	A	G	0.02081	-0.00329791	0.3946	0.378203	FALSE	FALSE	FALSE	ukb-b-223	2	100867308	0.00117362	462434	0.005	Current tobacco smoking || id:ukb-b-223	FALSE	rs11123818	rs11123818	NA	NA	NA	NA	Current tobacco smoking	Current tobacco smoking || ||	TRUE	igd	2	0.00175	100867308	1.72e-32	766345	ieu-a-1239	Years of schooling || id:ieu-a-1239	TRUE	reported	igd	3	TRUE
23	rs111821073	T	C	T	C	0.01385	-0.00403847	0.1633	0.156984	FALSE	FALSE	FALSE	ukb-b-223	9	99084793	0.00157799	462434	0.01	Current tobacco smoking || id:ukb-b-223	FALSE	rs111821073	rs111821073	NA	NA	NA	NA	Current tobacco smoking	Current tobacco smoking || ||	TRUE	igd	9	0.00237	99084793	4.85e-09	766345	ieu-a-1239	Years of schooling || id:ieu-a-1239	TRUE	reported	igd	3	TRUE
24	rs112687095	A	G	A	G	0.01325	-0.00270561	0.165	0.173046	FALSE	FALSE	FALSE	ukb-b-223	4	1777045	0.00153122	462434	0.0769999	Current tobacco smoking || id:ukb-b-223	FALSE	rs112687095	rs112687095	NA	NA	NA	NA	Current tobacco smoking	Current tobacco smoking || ||	TRUE	igd	4	0.00238	1777045	2.42e-08	766345	ieu-a-1239	Years of schooling || id:ieu-a-1239	TRUE	reported	igd	3	TRUE
25	rs113182709	A	G	A	G	0.03225	-0.00727215	0.02381	0.026331	FALSE	FALSE	FALSE	ukb-b-223	8	143297485	0.00364343	462434	0.0460002	Current tobacco smoking || id:ukb-b-223	FALSE	rs113182709	rs113182709	NA	NA	NA	NA	Current tobacco smoking	Current tobacco smoking || ||	TRUE	igd	8	0.00567	143297485	1.29e-08	766345	ieu-a-1239	Years of schooling || id:ieu-a-1239	TRUE	reported	igd	3	TRUE
26	rs113520408	A	G	A	G	0.01304	0.000540597	0.2857	0.282319	FALSE	FALSE	FALSE	ukb-b-223	7	128402782	0.0012683	462434	0.67	Current tobacco smoking || id:ukb-b-223	FALSE	rs113520408	rs113520408	NA	NA	NA	NA	Current tobacco smoking	Current tobacco smoking || ||	TRUE	igd	7	0.00192	128402782	1.02e-11	766345	ieu-a-1239	Years of schooling || id:ieu-a-1239	TRUE	reported	igd	3	TRUE
27	rs113615161	T	C	T	C	-0.01472	0.00180083	0.1395	0.133341	FALSE	FALSE	FALSE	ukb-b-223	7	114519339	0.00167502	462434	0.28	Current tobacco smoking || id:ukb-b-223	FALSE	rs113615161	rs113615161	NA	NA	NA	NA	Current tobacco smoking	Current tobacco smoking || ||	TRUE	igd	7	0.0025	114519339	3.97e-09	766345	ieu-a-1239	Years of schooling || id:ieu-a-1239	TRUE	reported	igd	3	TRUE
28	rs1143770	T	C	T	C	0.01136	-0.00129992	0.5918	0.572529	FALSE	FALSE	FALSE	ukb-b-223	11	122017598	0.0011538	462434	0.26	Current tobacco smoking || id:ukb-b-223	FALSE	rs1143770	rs1143770	NA	NA	NA	NA	Current tobacco smoking	Current tobacco smoking || ||	TRUE	igd	11	0.00172	122017598	4.31e-11	766345	ieu-a-1239	Years of schooling || id:ieu-a-1239	TRUE	reported	igd	3	TRUE
29	rs115454970	T	G	T	G	-0.01185	0.00224812	0.3044	0.255344	FALSE	FALSE	FALSE	ukb-b-223	4	67091953	0.00132541	462434	0.0899995	Current tobacco smoking || id:ukb-b-223	FALSE	rs115454970	rs115454970	NA	NA	NA	NA	Current tobacco smoking	Current tobacco smoking || ||	TRUE	igd	4	0.00199	67091953	2.76e-09	766345	ieu-a-1239	Years of schooling || id:ieu-a-1239	TRUE	reported	igd	3	TRUE
30	rs11601122	G	A	G	A	-0.01947	0.0065015	0.1497	0.160778	FALSE	FALSE	FALSE	ukb-b-223	11	72362718	0.00155335	462434	2.8e-05	Current tobacco smoking || id:ukb-b-223	FALSE	rs11601122	rs11601122	NA	NA	NA	NA	Current tobacco smoking	Current tobacco smoking || ||	TRUE	igd	11	0.0023	72362718	2.24e-17	766345	ieu-a-1239	Years of schooling || id:ieu-a-1239	TRUE	reported	igd	3	TRUE
31	rs11620355	A	G	A	G	0.01756	-0.00420266	0.1156	0.087422	FALSE	FALSE	FALSE	ukb-b-223	13	92044587	0.00203511	462434	0.0389996	Current tobacco smoking || id:ukb-b-223	FALSE	rs11620355	rs11620355	NA	NA	NA	NA	Current tobacco smoking	Current tobacco smoking || ||	TRUE	igd	13	0.003	92044587	4.77e-09	766345	ieu-a-1239	Years of schooling || id:ieu-a-1239	TRUE	reported	igd	3	TRUE
32	rs11627087	G	A	G	A	-0.01788	0.00403202	0.08503	0.071956	FALSE	FALSE	FALSE	ukb-b-223	14	57300708	0.00221726	462434	0.0690001	Current tobacco smoking || id:ukb-b-223	FALSE	rs11627087	rs11627087	NA	NA	NA	NA	Current tobacco smoking	Current tobacco smoking || ||	TRUE	igd	14	0.00325	57300708	3.71e-08	766345	ieu-a-1239	Years of schooling || id:ieu-a-1239	TRUE	reported	igd	3	TRUE
33	rs11635092	A	G	A	G	-0.01231	0.000807845	0.3639	0.360532	FALSE	FALSE	FALSE	ukb-b-223	15	27234553	0.00119267	462434	0.5	Current tobacco smoking || id:ukb-b-223	FALSE	rs11635092	rs11635092	NA	NA	NA	NA	Current tobacco smoking	Current tobacco smoking || ||	TRUE	igd	15	0.00177	27234553	3.89e-12	766345	ieu-a-1239	Years of schooling || id:ieu-a-1239	TRUE	reported	igd	3	TRUE
34	rs11657342	A	G	A	G	0.01404	-0.00201437	0.3554	0.369261	FALSE	FALSE	FALSE	ukb-b-223	17	79355294	0.00118001	462434	0.0879995	Current tobacco smoking || id:ukb-b-223	FALSE	rs11657342	rs11657342	NA	NA	NA	NA	Current tobacco smoking	Current tobacco smoking || ||	TRUE	igd	17	0.00191	79355294	1.94e-13	766345	ieu-a-1239	Years of schooling || id:ieu-a-1239	TRUE	reported	igd	3	TRUE
35	rs11663602	A	C	A	C	-0.01213	0.00477242	0.2568	0.276751	FALSE	FALSE	FALSE	ukb-b-223	18	77578191	0.00127586	462434	0.000179999	Current tobacco smoking || id:ukb-b-223	FALSE	rs11663602	rs11663602	NA	NA	NA	NA	Current tobacco smoking	Current tobacco smoking || ||	TRUE	igd	18	0.0019	77578191	1.64e-10	766345	ieu-a-1239	Years of schooling || id:ieu-a-1239	TRUE	reported	igd	3	TRUE
36	rs11678980	A	G	A	G	-0.01744	0.00484306	0.4456	0.461303	FALSE	FALSE	FALSE	ukb-b-223	2	162101261	0.00117943	462434	4e-05	Current tobacco smoking || id:ukb-b-223	FALSE	rs11678980	rs11678980	NA	NA	NA	NA	Current tobacco smoking	Current tobacco smoking || ||	TRUE	igd	2	0.00172	162101261	4.29e-24	766345	ieu-a-1239	Years of schooling || id:ieu-a-1239	TRUE	reported	igd	3	TRUE
37	rs11694904	T	C	T	C	0.01215	-0.00189111	0.3384	0.312039	FALSE	FALSE	FALSE	ukb-b-223	2	180925445	0.00123257	462434	0.12	Current tobacco smoking || id:ukb-b-223	FALSE	rs11694904	rs11694904	NA	NA	NA	NA	Current tobacco smoking	Current tobacco smoking || ||	TRUE	igd	2	0.00185	180925445	4.78e-11	766345	ieu-a-1239	Years of schooling || id:ieu-a-1239	TRUE	reported	igd	3	TRUE
38	rs11732657	A	G	A	G	-0.01274	0.0023437	0.7007	0.740323	FALSE	FALSE	FALSE	ukb-b-223	4	172427073	0.00130441	462434	0.0719996	Current tobacco smoking || id:ukb-b-223	FALSE	rs11732657	rs11732657	NA	NA	NA	NA	Current tobacco smoking	Current tobacco smoking || ||	TRUE	igd	4	0.00197	172427073	9.54e-11	766345	ieu-a-1239	Years of schooling || id:ieu-a-1239	TRUE	reported	igd	3	TRUE
39	rs117468730	A	G	A	G	-0.03521	-0.00276599	0.0119	0.020455	FALSE	FALSE	FALSE	ukb-b-223	16	10205467	0.00405633	462434	0.5	Current tobacco smoking || id:ukb-b-223	FALSE	rs117468730	rs117468730	NA	NA	NA	NA	Current tobacco smoking	Current tobacco smoking || ||	TRUE	igd	16	0.00597	10205467	3.79e-09	766345	ieu-a-1239	Years of schooling || id:ieu-a-1239	TRUE	reported	igd	3	TRUE
40	rs11752914	C	T	C	T	-0.01208	0.00367832	0.1973	0.195837	FALSE	FALSE	FALSE	ukb-b-223	6	155910988	0.00143639	462434	0.01	Current tobacco smoking || id:ukb-b-223	FALSE	rs11752914	rs11752914	NA	NA	NA	NA	Current tobacco smoking	Current tobacco smoking || ||	TRUE	igd	6	0.00216	155910988	2.13e-08	766345	ieu-a-1239	Years of schooling || id:ieu-a-1239	TRUE	reported	igd	3	TRUE
41	rs11772580	T	G	T	G	-0.01199	0.00152883	0.2534	0.237566	FALSE	FALSE	FALSE	ukb-b-223	7	100101648	0.0013442	462434	0.26	Current tobacco smoking || id:ukb-b-223	FALSE	rs11772580	rs11772580	NA	NA	NA	NA	Current tobacco smoking	Current tobacco smoking || ||	TRUE	igd	7	0.00201	100101648	2.57e-09	766345	ieu-a-1239	Years of schooling || id:ieu-a-1239	TRUE	reported	igd	3	TRUE
42	rs11871429	G	A	G	A	-0.01425	0.00211572	0.2041	0.226589	FALSE	FALSE	FALSE	ukb-b-223	17	42920929	0.00136018	462434	0.12	Current tobacco smoking || id:ukb-b-223	FALSE	rs11871429	rs11871429	NA	NA	NA	NA	Current tobacco smoking	Current tobacco smoking || ||	TRUE	igd	17	0.00202	42920929	1.92e-12	766345	ieu-a-1239	Years of schooling || id:ieu-a-1239	TRUE	reported	igd	3	TRUE
43	rs12375949	C	T	C	T	0.01447	-0.00301758	0.5697	0.561042	FALSE	FALSE	FALSE	ukb-b-223	9	124617900	0.00114548	462434	0.00840001	Current tobacco smoking || id:ukb-b-223	FALSE	rs12375949	rs12375949	NA	NA	NA	NA	Current tobacco smoking	Current tobacco smoking || ||	TRUE	igd	9	0.00172	124617900	3.31e-17	766345	ieu-a-1239	Years of schooling || id:ieu-a-1239	TRUE	reported	igd	3	TRUE
44	rs12468040	G	T	G	T	-0.01432	0.00488557	0.6037	0.620338	FALSE	FALSE	FALSE	ukb-b-223	2	44854981	0.00117148	462434	3e-05	Current tobacco smoking || id:ukb-b-223	FALSE	rs12468040	rs12468040	NA	NA	NA	NA	Current tobacco smoking	Current tobacco smoking || ||	TRUE	igd	2	0.00175	44854981	2.46e-16	766345	ieu-a-1239	Years of schooling || id:ieu-a-1239	TRUE	reported	igd	3	TRUE
45	rs12503522	T	C	T	C	-0.01125	0.00333941	0.2483	0.283986	FALSE	FALSE	FALSE	ukb-b-223	4	94543233	0.00126464	462434	0.00830004	Current tobacco smoking || id:ukb-b-223	FALSE	rs12503522	rs12503522	NA	NA	NA	NA	Current tobacco smoking	Current tobacco smoking || ||	TRUE	igd	4	0.00188	94543233	2.24e-09	766345	ieu-a-1239	Years of schooling || id:ieu-a-1239	TRUE	reported	igd	3	TRUE
46	rs12519073	T	C	T	C	-0.01221	0.00271707	0.2381	0.22527	FALSE	FALSE	FALSE	ukb-b-223	5	136776762	0.00136528	462434	0.0470002	Current tobacco smoking || id:ukb-b-223	FALSE	rs12519073	rs12519073	NA	NA	NA	NA	Current tobacco smoking	Current tobacco smoking || ||	TRUE	igd	5	0.00202	136776762	1.6e-09	766345	ieu-a-1239	Years of schooling || id:ieu-a-1239	TRUE	reported	igd	3	TRUE
47	rs12574281	C	A	C	A	0.01077	-0.000217016	0.3997	0.380455	FALSE	FALSE	FALSE	ukb-b-223	11	131205421	0.00117509	462434	0.85	Current tobacco smoking || id:ukb-b-223	FALSE	rs12574281	rs12574281	NA	NA	NA	NA	Current tobacco smoking	Current tobacco smoking || ||	TRUE	igd	11	0.00176	131205421	8.85e-10	766345	ieu-a-1239	Years of schooling || id:ieu-a-1239	TRUE	reported	igd	3	TRUE
48	rs12602286	T	G	T	G	0.01701	-0.00274057	0.8861	0.873542	FALSE	FALSE	FALSE	ukb-b-223	17	19236954	0.00171198	462434	0.11	Current tobacco smoking || id:ukb-b-223	FALSE	rs12602286	rs12602286	NA	NA	NA	NA	Current tobacco smoking	Current tobacco smoking || ||	TRUE	igd	17	0.00255	19236954	2.37e-11	766345	ieu-a-1239	Years of schooling || id:ieu-a-1239	TRUE	reported	igd	3	TRUE
49	rs12643771	T	C	T	C	0.01518	-0.00316826	0.3112	0.315239	FALSE	FALSE	FALSE	ukb-b-223	4	140753103	0.00123434	462434	0.01	Current tobacco smoking || id:ukb-b-223	FALSE	rs12643771	rs12643771	NA	NA	NA	NA	Current tobacco smoking	Current tobacco smoking || ||	TRUE	igd	4	0.00184	140753103	1.61e-16	766345	ieu-a-1239	Years of schooling || id:ieu-a-1239	TRUE	reported	igd	3	TRUE
50	rs12682775	C	T	C	T	0.01187	-0.00241789	0.2143	0.219057	FALSE	FALSE	FALSE	ukb-b-223	9	135490491	0.00137933	462434	0.08	Current tobacco smoking || id:ukb-b-223	FALSE	rs12682775	rs12682775	NA	NA	NA	NA	Current tobacco smoking	Current tobacco smoking || ||	TRUE	igd	9	0.00204	135490491	5.99e-09	766345	ieu-a-1239	Years of schooling || id:ieu-a-1239	TRUE	reported	igd	3	TRUE
51	rs12804787	G	A	G	A	-0.01814	0.00381311	0.06803	0.079619	FALSE	FALSE	FALSE	ukb-b-223	11	133811072	0.00209758	462434	0.0690001	Current tobacco smoking || id:ukb-b-223	FALSE	rs12804787	rs12804787	NA	NA	NA	NA	Current tobacco smoking	Current tobacco smoking || ||	TRUE	igd	11	0.00327	133811072	2.96e-08	766345	ieu-a-1239	Years of schooling || id:ieu-a-1239	TRUE	reported	igd	3	TRUE
52	rs1291818	C	T	C	T	-0.01085	0.000952935	0.5153	0.469661	FALSE	FALSE	FALSE	ukb-b-223	10	11132190	0.00115958	462434	0.41	Current tobacco smoking || id:ukb-b-223	FALSE	rs1291818	rs1291818	NA	NA	NA	NA	Current tobacco smoking	Current tobacco smoking || ||	TRUE	igd	10	0.0017	11132190	1.78e-10	766345	ieu-a-1239	Years of schooling || id:ieu-a-1239	TRUE	reported	igd	3	TRUE
53	rs12940014	C	T	C	T	0.00936	-0.00233881	0.5204	0.52363	FALSE	FALSE	FALSE	ukb-b-223	17	17603317	0.00113789	462434	0.04	Current tobacco smoking || id:ukb-b-223	FALSE	rs12940014	rs12940014	NA	NA	NA	NA	Current tobacco smoking	Current tobacco smoking || ||	TRUE	igd	17	0.0017	17603317	3.73e-08	766345	ieu-a-1239	Years of schooling || id:ieu-a-1239	TRUE	reported	igd	3	TRUE
54	rs13010566	C	A	C	A	0.0106	-0.00131787	0.5612	0.525708	FALSE	FALSE	FALSE	ukb-b-223	2	125873208	0.00113913	462434	0.25	Current tobacco smoking || id:ukb-b-223	FALSE	rs13010566	rs13010566	NA	NA	NA	NA	Current tobacco smoking	Current tobacco smoking || ||	TRUE	igd	2	0.0017	125873208	4.59e-10	766345	ieu-a-1239	Years of schooling || id:ieu-a-1239	TRUE	reported	igd	3	TRUE
55	rs13029509	A	G	A	G	-0.01049	0.00167473	0.4677	0.480032	FALSE	FALSE	FALSE	ukb-b-223	2	215374209	0.00113933	462434	0.14	Current tobacco smoking || id:ukb-b-223	FALSE	rs13029509	rs13029509	NA	NA	NA	NA	Current tobacco smoking	Current tobacco smoking || ||	TRUE	igd	2	0.0017	215374209	7.17e-10	766345	ieu-a-1239	Years of schooling || id:ieu-a-1239	TRUE	reported	igd	3	TRUE
56	rs13090388	T	C	T	C	0.02852	-0.00418935	0.3095	0.306282	FALSE	FALSE	FALSE	ukb-b-223	3	49391082	0.00123463	462434	0.000690001	Current tobacco smoking || id:ukb-b-223	FALSE	rs13090388	rs13090388	NA	NA	NA	NA	Current tobacco smoking	Current tobacco smoking || ||	TRUE	igd	3	0.00184	49391082	4.29e-54	766345	ieu-a-1239	Years of schooling || id:ieu-a-1239	TRUE	reported	igd	3	TRUE
57	rs13141210	T	C	T	C	0.01361	-0.00177551	0.5085	0.530326	FALSE	FALSE	FALSE	ukb-b-223	4	67891641	0.00114368	462434	0.12	Current tobacco smoking || id:ukb-b-223	FALSE	rs13141210	rs13141210	NA	NA	NA	NA	Current tobacco smoking	Current tobacco smoking || ||	TRUE	igd	4	0.00172	67891641	2.26e-15	766345	ieu-a-1239	Years of schooling || id:ieu-a-1239	TRUE	reported	igd	3	TRUE
58	rs13145650	T	C	T	C	-0.01918	0.00731402	0.90816	0.91423	FALSE	FALSE	FALSE	ukb-b-223	4	122963344	0.00203578	462434	0.000329997	Current tobacco smoking || id:ukb-b-223	FALSE	rs13145650	rs13145650	NA	NA	NA	NA	Current tobacco smoking	Current tobacco smoking || ||	TRUE	igd	4	0.00306	122963344	3.8e-10	766345	ieu-a-1239	Years of schooling || id:ieu-a-1239	TRUE	reported	igd	3	TRUE
59	rs1334297	A	G	A	G	0.02449	-0.00485388	0.784	0.735514	FALSE	FALSE	FALSE	ukb-b-223	13	58335375	0.00129242	462434	0.00017	Current tobacco smoking || id:ukb-b-223	FALSE	rs1334297	rs1334297	NA	NA	NA	NA	Current tobacco smoking	Current tobacco smoking || ||	TRUE	igd	13	0.00192	58335375	3.06e-37	766345	ieu-a-1239	Years of schooling || id:ieu-a-1239	TRUE	reported	igd	3	TRUE
60	rs13422673	T	C	T	C	-0.01201	0.000112334	0.4847	0.461224	FALSE	FALSE	FALSE	ukb-b-223	2	155474355	0.00114221	462434	0.92	Current tobacco smoking || id:ukb-b-223	FALSE	rs13422673	rs13422673	NA	NA	NA	NA	Current tobacco smoking	Current tobacco smoking || ||	TRUE	igd	2	0.0017	155474355	1.74e-12	766345	ieu-a-1239	Years of schooling || id:ieu-a-1239	TRUE	reported	igd	3	TRUE
61	rs1363862	A	G	A	G	-0.01171	0.000751124	0.2602	0.277809	FALSE	FALSE	FALSE	ukb-b-223	5	59670035	0.00127644	462434	0.56	Current tobacco smoking || id:ukb-b-223	FALSE	rs1363862	rs1363862	NA	NA	NA	NA	Current tobacco smoking	Current tobacco smoking || ||	TRUE	igd	5	0.00192	59670035	1.02e-09	766345	ieu-a-1239	Years of schooling || id:ieu-a-1239	TRUE	reported	igd	3	TRUE
62	rs1381247	C	T	C	T	-0.01013	0.00195666	0.2908	0.334202	FALSE	FALSE	FALSE	ukb-b-223	17	2302387	0.00120663	462434	0.1	Current tobacco smoking || id:ukb-b-223	FALSE	rs1381247	rs1381247	NA	NA	NA	NA	Current tobacco smoking	Current tobacco smoking || ||	TRUE	igd	17	0.00182	2302387	2.46e-08	766345	ieu-a-1239	Years of schooling || id:ieu-a-1239	TRUE	reported	igd	3	TRUE
63	rs1427298	T	C	T	C	0.0102	-0.00172596	0.4116	0.428033	FALSE	FALSE	FALSE	ukb-b-223	2	145214421	0.00116196	462434	0.14	Current tobacco smoking || id:ukb-b-223	FALSE	rs1427298	rs1427298	NA	NA	NA	NA	Current tobacco smoking	Current tobacco smoking || ||	TRUE	igd	2	0.00172	145214421	3.28e-09	766345	ieu-a-1239	Years of schooling || id:ieu-a-1239	TRUE	reported	igd	3	TRUE
64	rs1450782	G	T	G	T	-0.00945	0.00177032	0.602	0.563429	FALSE	FALSE	FALSE	ukb-b-223	4	112514407	0.00114875	462434	0.12	Current tobacco smoking || id:ukb-b-223	FALSE	rs1450782	rs1450782	NA	NA	NA	NA	Current tobacco smoking	Current tobacco smoking || ||	TRUE	igd	4	0.00173	112514407	4.93e-08	766345	ieu-a-1239	Years of schooling || id:ieu-a-1239	TRUE	reported	igd	3	TRUE
65	rs152603	G	A	G	A	0.01019	-0.00420144	0.3861	0.365472	FALSE	FALSE	FALSE	ukb-b-223	5	106774922	0.00118034	462434	0.000369999	Current tobacco smoking || id:ukb-b-223	FALSE	rs152603	rs152603	NA	NA	NA	NA	Current tobacco smoking	Current tobacco smoking || ||	TRUE	igd	5	0.00177	106774922	9.47e-09	766345	ieu-a-1239	Years of schooling || id:ieu-a-1239	TRUE	reported	igd	3	TRUE
66	rs1558727	T	C	T	C	-0.01069	0.00122943	0.4847	0.507511	FALSE	FALSE	FALSE	ukb-b-223	12	97680631	0.00114111	462434	0.28	Current tobacco smoking || id:ukb-b-223	FALSE	rs1558727	rs1558727	NA	NA	NA	NA	Current tobacco smoking	Current tobacco smoking || ||	TRUE	igd	12	0.0017	97680631	3.09e-10	766345	ieu-a-1239	Years of schooling || id:ieu-a-1239	TRUE	reported	igd	3	TRUE
67	rs1566085	T	G	T	G	0.01645	-0.00272777	0.5697	0.546241	FALSE	FALSE	FALSE	ukb-b-223	8	142624527	0.00115227	462434	0.0179999	Current tobacco smoking || id:ukb-b-223	FALSE	rs1566085	rs1566085	NA	NA	NA	NA	Current tobacco smoking	Current tobacco smoking || ||	TRUE	igd	8	0.00171	142624527	6.9e-22	766345	ieu-a-1239	Years of schooling || id:ieu-a-1239	TRUE	reported	igd	3	TRUE
68	rs1569092	A	G	A	G	0.01807	-0.00449924	0.182	0.160886	FALSE	FALSE	FALSE	ukb-b-223	1	74858724	0.00156834	462434	0.00409996	Current tobacco smoking || id:ukb-b-223	FALSE	rs1569092	rs1569092	NA	NA	NA	NA	Current tobacco smoking	Current tobacco smoking || ||	TRUE	igd	1	0.00234	74858724	1.16e-14	766345	ieu-a-1239	Years of schooling || id:ieu-a-1239	TRUE	reported	igd	3	TRUE
69	rs1584469	T	C	T	C	-0.01303	0.00104585	0.3112	0.293056	FALSE	FALSE	FALSE	ukb-b-223	5	120101694	0.0012497	462434	0.4	Current tobacco smoking || id:ukb-b-223	FALSE	rs1584469	rs1584469	NA	NA	NA	NA	Current tobacco smoking	Current tobacco smoking || ||	TRUE	igd	5	0.00185	120101694	2.1e-12	766345	ieu-a-1239	Years of schooling || id:ieu-a-1239	TRUE	reported	igd	3	TRUE
70	rs1595973	T	C	T	C	-0.01002	9.18e-05	0.5595	0.576686	FALSE	FALSE	FALSE	ukb-b-223	4	65798787	0.00115339	462434	0.94	Current tobacco smoking || id:ukb-b-223	FALSE	rs1595973	rs1595973	NA	NA	NA	NA	Current tobacco smoking	Current tobacco smoking || ||	TRUE	igd	4	0.00173	65798787	6.56e-09	766345	ieu-a-1239	Years of schooling || id:ieu-a-1239	TRUE	reported	igd	3	TRUE
71	rs1618725	T	C	T	C	0.01477	-0.00274846	0.5204	0.493887	FALSE	FALSE	FALSE	ukb-b-223	18	21126952	0.00113861	462434	0.016	Current tobacco smoking || id:ukb-b-223	FALSE	rs1618725	rs1618725	NA	NA	NA	NA	Current tobacco smoking	Current tobacco smoking || ||	TRUE	igd	18	0.00174	21126952	2.22e-17	766345	ieu-a-1239	Years of schooling || id:ieu-a-1239	TRUE	reported	igd	3	TRUE
72	rs1620977	G	A	G	A	-0.02046	0.00389387	0.6905	0.730736	FALSE	FALSE	FALSE	ukb-b-223	1	72729142	0.00128349	462434	0.00239999	Current tobacco smoking || id:ukb-b-223	FALSE	rs1620977	rs1620977	NA	NA	NA	NA	Current tobacco smoking	Current tobacco smoking || ||	TRUE	igd	1	0.00195	72729142	1.14e-25	766345	ieu-a-1239	Years of schooling || id:ieu-a-1239	TRUE	reported	igd	3	TRUE
73	rs1671770	C	A	C	A	-0.01342	0.0029837	0.8061	0.828084	FALSE	FALSE	FALSE	ukb-b-223	12	120946568	0.00150814	462434	0.0479999	Current tobacco smoking || id:ukb-b-223	FALSE	rs1671770	rs1671770	NA	NA	NA	NA	Current tobacco smoking	Current tobacco smoking || ||	TRUE	igd	12	0.00223	120946568	1.91e-09	766345	ieu-a-1239	Years of schooling || id:ieu-a-1239	TRUE	reported	igd	3	TRUE
74	rs16846463	G	A	G	A	-0.02256	0.00106085	0.1173	0.100426	FALSE	FALSE	FALSE	ukb-b-223	2	142316255	0.00189362	462434	0.58	Current tobacco smoking || id:ukb-b-223	FALSE	rs16846463	rs16846463	NA	NA	NA	NA	Current tobacco smoking	Current tobacco smoking || ||	TRUE	igd	2	0.00283	142316255	1.38e-15	766345	ieu-a-1239	Years of schooling || id:ieu-a-1239	TRUE	reported	igd	3	TRUE
75	rs16854920	C	T	C	T	0.01007	0.00120469	0.3554	0.344126	FALSE	FALSE	FALSE	ukb-b-223	1	204966170	0.00119615	462434	0.31	Current tobacco smoking || id:ukb-b-223	FALSE	rs16854920	rs16854920	NA	NA	NA	NA	Current tobacco smoking	Current tobacco smoking || ||	TRUE	igd	1	0.00181	204966170	2.51e-08	766345	ieu-a-1239	Years of schooling || id:ieu-a-1239	TRUE	reported	igd	3	TRUE
76	rs16995054	T	C	T	C	-0.0139	0.00058679	0.2007	0.207724	FALSE	FALSE	FALSE	ukb-b-223	20	14811733	0.00140752	462434	0.68	Current tobacco smoking || id:ukb-b-223	FALSE	rs16995054	rs16995054	NA	NA	NA	NA	Current tobacco smoking	Current tobacco smoking || ||	TRUE	igd	20	0.00208	14811733	2.52e-11	766345	ieu-a-1239	Years of schooling || id:ieu-a-1239	TRUE	reported	igd	3	TRUE
77	rs17048855	A	G	A	G	0.01184	-0.000661771	0.3248	0.346932	FALSE	FALSE	FALSE	ukb-b-223	3	8258174	0.00119629	462434	0.58	Current tobacco smoking || id:ukb-b-223	FALSE	rs17048855	rs17048855	NA	NA	NA	NA	Current tobacco smoking	Current tobacco smoking || ||	TRUE	igd	3	0.00179	8258174	3.27e-11	766345	ieu-a-1239	Years of schooling || id:ieu-a-1239	TRUE	reported	igd	3	TRUE
78	rs17110109	C	T	C	T	0.01023	-0.00255709	0.3776	0.38848	FALSE	FALSE	FALSE	ukb-b-223	12	54668908	0.00116731	462434	0.0280001	Current tobacco smoking || id:ukb-b-223	FALSE	rs17110109	rs17110109	NA	NA	NA	NA	Current tobacco smoking	Current tobacco smoking || ||	TRUE	igd	12	0.00175	54668908	4.71e-09	766345	ieu-a-1239	Years of schooling || id:ieu-a-1239	TRUE	reported	igd	3	TRUE
79	rs17126938	C	T	C	T	0.01536	0.0015817	0.1207	0.137354	FALSE	FALSE	FALSE	ukb-b-223	10	111761351	0.00165958	462434	0.34	Current tobacco smoking || id:ukb-b-223	FALSE	rs17126938	rs17126938	NA	NA	NA	NA	Current tobacco smoking	Current tobacco smoking || ||	TRUE	igd	10	0.0025	111761351	8.14e-10	766345	ieu-a-1239	Years of schooling || id:ieu-a-1239	TRUE	reported	igd	3	TRUE
80	rs17425572	G	A	G	A	-0.01224	0.002723	0.5425	0.527509	FALSE	FALSE	FALSE	ukb-b-223	9	88006338	0.00114234	462434	0.017	Current tobacco smoking || id:ukb-b-223	FALSE	rs17425572	rs17425572	NA	NA	NA	NA	Current tobacco smoking	Current tobacco smoking || ||	TRUE	igd	9	0.0017	88006338	6.89e-13	766345	ieu-a-1239	Years of schooling || id:ieu-a-1239	TRUE	reported	igd	3	TRUE
81	rs17489649	G	A	G	A	-0.0139	0.00209338	0.3265	0.334174	FALSE	FALSE	FALSE	ukb-b-223	5	109156184	0.00120734	462434	0.0830004	Current tobacco smoking || id:ukb-b-223	FALSE	rs17489649	rs17489649	NA	NA	NA	NA	Current tobacco smoking	Current tobacco smoking || ||	TRUE	igd	5	0.00181	109156184	1.57e-14	766345	ieu-a-1239	Years of schooling || id:ieu-a-1239	TRUE	reported	igd	3	TRUE
82	rs17551064	G	A	G	A	-0.01493	0.00557267	0.1599	0.16364	FALSE	FALSE	FALSE	ukb-b-223	7	49869771	0.00154373	462434	0.000309999	Current tobacco smoking || id:ukb-b-223	FALSE	rs17551064	rs17551064	NA	NA	NA	NA	Current tobacco smoking	Current tobacco smoking || ||	TRUE	igd	7	0.0023	49869771	8.62e-11	766345	ieu-a-1239	Years of schooling || id:ieu-a-1239	TRUE	reported	igd	3	TRUE
83	rs17563464	A	C	A	C	-0.01477	0.00180639	0.2041	0.223319	FALSE	FALSE	FALSE	ukb-b-223	5	26913774	0.00138803	462434	0.19	Current tobacco smoking || id:ukb-b-223	FALSE	rs17563464	rs17563464	NA	NA	NA	NA	Current tobacco smoking	Current tobacco smoking || ||	TRUE	igd	5	0.00212	26913774	2.89e-12	766345	ieu-a-1239	Years of schooling || id:ieu-a-1239	TRUE	reported	igd	3	TRUE
84	rs17565975	A	G	A	G	-0.01142	0.00192456	0.5306	0.563123	FALSE	FALSE	FALSE	ukb-b-223	11	111586950	0.00115293	462434	0.0949992	Current tobacco smoking || id:ukb-b-223	FALSE	rs17565975	rs17565975	NA	NA	NA	NA	Current tobacco smoking	Current tobacco smoking || ||	TRUE	igd	11	0.00171	111586950	2.56e-11	766345	ieu-a-1239	Years of schooling || id:ieu-a-1239	TRUE	reported	igd	3	TRUE
85	rs17598675	C	T	C	T	0.01199	-0.00163227	0.5187	0.482236	FALSE	FALSE	FALSE	ukb-b-223	4	176647637	0.00114771	462434	0.15	Current tobacco smoking || id:ukb-b-223	FALSE	rs17598675	rs17598675	NA	NA	NA	NA	Current tobacco smoking	Current tobacco smoking || ||	TRUE	igd	4	0.0017	176647637	1.75e-12	766345	ieu-a-1239	Years of schooling || id:ieu-a-1239	TRUE	reported	igd	3	TRUE
86	rs176218	T	G	T	G	0.01883	-0.00121034	0.2007	0.190892	FALSE	FALSE	FALSE	ukb-b-223	14	29600506	0.00145285	462434	0.4	Current tobacco smoking || id:ukb-b-223	FALSE	rs176218	rs176218	NA	NA	NA	NA	Current tobacco smoking	Current tobacco smoking || ||	TRUE	igd	14	0.00215	29600506	1.85e-18	766345	ieu-a-1239	Years of schooling || id:ieu-a-1239	TRUE	reported	igd	3	TRUE
87	rs1827540	G	A	G	A	-0.0106	0.0018328	0.466	0.474831	FALSE	FALSE	FALSE	ukb-b-223	5	63001049	0.00114075	462434	0.11	Current tobacco smoking || id:ukb-b-223	FALSE	rs1827540	rs1827540	NA	NA	NA	NA	Current tobacco smoking	Current tobacco smoking || ||	TRUE	igd	5	0.0017	63001049	4.5e-10	766345	ieu-a-1239	Years of schooling || id:ieu-a-1239	TRUE	reported	igd	3	TRUE
88	rs1866823	A	G	A	G	0.01009	-0.00403083	0.551	0.544624	FALSE	FALSE	FALSE	ukb-b-223	8	57436577	0.00115541	462434	0.000490004	Current tobacco smoking || id:ukb-b-223	FALSE	rs1866823	rs1866823	NA	NA	NA	NA	Current tobacco smoking	Current tobacco smoking || ||	TRUE	igd	8	0.00171	57436577	3.81e-09	766345	ieu-a-1239	Years of schooling || id:ieu-a-1239	TRUE	reported	igd	3	TRUE
89	rs192436652	T	C	T	C	-0.03497	0.00899001	0.02211	0.027259	FALSE	FALSE	FALSE	ukb-b-223	19	54960747	0.00350307	462434	0.01	Current tobacco smoking || id:ukb-b-223	FALSE	rs192436652	rs192436652	NA	NA	NA	NA	Current tobacco smoking	Current tobacco smoking || ||	TRUE	igd	19	0.00545	54960747	1.35e-10	766345	ieu-a-1239	Years of schooling || id:ieu-a-1239	TRUE	reported	igd	3	TRUE
90	rs1925576	G	A	G	A	0.00997	-0.00205011	0.4422	0.45431	FALSE	FALSE	FALSE	ukb-b-223	10	68689083	0.00116113	462434	0.0769999	Current tobacco smoking || id:ukb-b-223	FALSE	rs1925576	rs1925576	NA	NA	NA	NA	Current tobacco smoking	Current tobacco smoking || ||	TRUE	igd	10	0.00171	68689083	4.94e-09	766345	ieu-a-1239	Years of schooling || id:ieu-a-1239	TRUE	reported	igd	3	TRUE
91	rs1947114	G	A	G	A	0.01071	-0.00429069	0.2551	0.25707	FALSE	FALSE	FALSE	ukb-b-223	2	166180772	0.00130127	462434	0.000980009	Current tobacco smoking || id:ukb-b-223	FALSE	rs1947114	rs1947114	NA	NA	NA	NA	Current tobacco smoking	Current tobacco smoking || ||	TRUE	igd	2	0.00192	166180772	2.64e-08	766345	ieu-a-1239	Years of schooling || id:ieu-a-1239	TRUE	reported	igd	3	TRUE
92	rs1964927	G	A	G	A	-0.01423	0.00180633	0.6378	0.645843	FALSE	FALSE	FALSE	ukb-b-223	21	42653237	0.00119232	462434	0.13	Current tobacco smoking || id:ukb-b-223	FALSE	rs1964927	rs1964927	NA	NA	NA	NA	Current tobacco smoking	Current tobacco smoking || ||	TRUE	igd	21	0.00177	42653237	9.9e-16	766345	ieu-a-1239	Years of schooling || id:ieu-a-1239	TRUE	reported	igd	3	TRUE
93	rs2052285	A	G	A	G	0.01123	-0.00128423	0.5765	0.608538	FALSE	FALSE	FALSE	ukb-b-223	16	51188432	0.00116558	462434	0.27	Current tobacco smoking || id:ukb-b-223	FALSE	rs2052285	rs2052285	NA	NA	NA	NA	Current tobacco smoking	Current tobacco smoking || ||	TRUE	igd	16	0.00175	51188432	1.34e-10	766345	ieu-a-1239	Years of schooling || id:ieu-a-1239	TRUE	reported	igd	3	TRUE
94	rs2179152	C	T	C	T	0.01455	-0.00471728	0.6429	0.627421	FALSE	FALSE	FALSE	ukb-b-223	6	26325888	0.0011755	462434	6e-05	Current tobacco smoking || id:ukb-b-223	FALSE	rs2179152	rs2179152	NA	NA	NA	NA	Current tobacco smoking	Current tobacco smoking || ||	TRUE	igd	6	0.00176	26325888	1.21e-16	766345	ieu-a-1239	Years of schooling || id:ieu-a-1239	TRUE	reported	igd	3	TRUE
95	rs2182505	C	T	C	T	-0.01086	0.00160062	0.7364	0.728198	FALSE	FALSE	FALSE	ukb-b-223	6	51653864	0.00128255	462434	0.21	Current tobacco smoking || id:ukb-b-223	FALSE	rs2182505	rs2182505	NA	NA	NA	NA	Current tobacco smoking	Current tobacco smoking || ||	TRUE	igd	6	0.00192	51653864	1.64e-08	766345	ieu-a-1239	Years of schooling || id:ieu-a-1239	TRUE	reported	igd	3	TRUE
96	rs225291	G	A	G	A	-0.01205	0.00166439	0.8027	0.80621	FALSE	FALSE	FALSE	ukb-b-223	17	33927126	0.00143938	462434	0.25	Current tobacco smoking || id:ukb-b-223	FALSE	rs225291	rs225291	NA	NA	NA	NA	Current tobacco smoking	Current tobacco smoking || ||	TRUE	igd	17	0.00214	33927126	1.84e-08	766345	ieu-a-1239	Years of schooling || id:ieu-a-1239	TRUE	reported	igd	3	TRUE
97	rs2256965	G	A	G	A	-0.01128	0.00123192	0.5425	0.593108	FALSE	FALSE	FALSE	ukb-b-223	6	31555130	0.00115688	462434	0.29	Current tobacco smoking || id:ukb-b-223	FALSE	rs2256965	rs2256965	NA	NA	NA	NA	Current tobacco smoking	Current tobacco smoking || ||	TRUE	igd	6	0.00176	31555130	1.59e-10	766345	ieu-a-1239	Years of schooling || id:ieu-a-1239	TRUE	reported	igd	3	TRUE
98	rs2283076	G	A	G	A	-0.01143	0.00160726	0.2143	0.229421	FALSE	FALSE	FALSE	ukb-b-223	7	126478190	0.00135852	462434	0.24	Current tobacco smoking || id:ukb-b-223	FALSE	rs2283076	rs2283076	NA	NA	NA	NA	Current tobacco smoking	Current tobacco smoking || ||	TRUE	igd	7	0.00204	126478190	2.07e-08	766345	ieu-a-1239	Years of schooling || id:ieu-a-1239	TRUE	reported	igd	3	TRUE
99	rs2287838	A	G	A	G	-0.01152	0.00137043	0.534	0.553163	FALSE	FALSE	FALSE	ukb-b-223	19	9959014	0.00114614	462434	0.23	Current tobacco smoking || id:ukb-b-223	FALSE	rs2287838	rs2287838	NA	NA	NA	NA	Current tobacco smoking	Current tobacco smoking || ||	TRUE	igd	19	0.00171	9959014	1.53e-11	766345	ieu-a-1239	Years of schooling || id:ieu-a-1239	TRUE	reported	igd	3	TRUE
100	rs2302761	T	C	T	C	0.01354	-0.00334161	0.1905	0.212668	FALSE	FALSE	FALSE	ukb-b-223	17	7358520	0.0013901	462434	0.016	Current tobacco smoking || id:ukb-b-223	FALSE	rs2302761	rs2302761	NA	NA	NA	NA	Current tobacco smoking	Current tobacco smoking || ||	TRUE	igd	17	0.00209	7358520	1e-10	766345	ieu-a-1239	Years of schooling || id:ieu-a-1239	TRUE	reported	igd	3	TRUE
101	rs2347526	C	T	C	T	0.01395	-0.00164723	0.6378	0.657662	FALSE	FALSE	FALSE	ukb-b-223	4	159853577	0.0011981	462434	0.17	Current tobacco smoking || id:ukb-b-223	FALSE	rs2347526	rs2347526	NA	NA	NA	NA	Current tobacco smoking	Current tobacco smoking || ||	TRUE	igd	4	0.00179	159853577	6.84e-15	766345	ieu-a-1239	Years of schooling || id:ieu-a-1239	TRUE	reported	igd	3	TRUE
102	rs242093	A	G	A	G	-0.01031	0.00442804	0.5476	0.570009	FALSE	FALSE	FALSE	ukb-b-223	14	69481343	0.001159	462434	0.000129999	Current tobacco smoking || id:ukb-b-223	FALSE	rs242093	rs242093	NA	NA	NA	NA	Current tobacco smoking	Current tobacco smoking || ||	TRUE	igd	14	0.00172	69481343	2.07e-09	766345	ieu-a-1239	Years of schooling || id:ieu-a-1239	TRUE	reported	igd	3	TRUE
103	rs2441111	A	G	A	G	0.01087	0.000561922	0.5323	0.5255	FALSE	FALSE	FALSE	ukb-b-223	5	57601225	0.00114574	462434	0.62	Current tobacco smoking || id:ukb-b-223	FALSE	rs2441111	rs2441111	NA	NA	NA	NA	Current tobacco smoking	Current tobacco smoking || ||	TRUE	igd	5	0.0017	57601225	1.78e-10	766345	ieu-a-1239	Years of schooling || id:ieu-a-1239	TRUE	reported	igd	3	TRUE
104	rs2447535	G	A	G	A	0.01181	-0.000712836	0.7245	0.706748	FALSE	FALSE	FALSE	ukb-b-223	8	118946183	0.00125136	462434	0.57	Current tobacco smoking || id:ukb-b-223	FALSE	rs2447535	rs2447535	NA	NA	NA	NA	Current tobacco smoking	Current tobacco smoking || ||	TRUE	igd	8	0.00185	118946183	1.69e-10	766345	ieu-a-1239	Years of schooling || id:ieu-a-1239	TRUE	reported	igd	3	TRUE
105	rs2554835	A	G	A	G	0.00974	-0.000913717	0.398	0.396813	FALSE	FALSE	FALSE	ukb-b-223	18	74141190	0.00116609	462434	0.43	Current tobacco smoking || id:ukb-b-223	FALSE	rs2554835	rs2554835	NA	NA	NA	NA	Current tobacco smoking	Current tobacco smoking || ||	TRUE	igd	18	0.00175	74141190	2.69e-08	766345	ieu-a-1239	Years of schooling || id:ieu-a-1239	TRUE	reported	igd	3	TRUE
106	rs2570497	T	C	T	C	-0.01233	0.00210584	0.6735	0.63977	FALSE	FALSE	FALSE	ukb-b-223	2	104441546	0.0011893	462434	0.0769999	Current tobacco smoking || id:ukb-b-223	FALSE	rs2570497	rs2570497	NA	NA	NA	NA	Current tobacco smoking	Current tobacco smoking || ||	TRUE	igd	2	0.00177	104441546	3.03e-12	766345	ieu-a-1239	Years of schooling || id:ieu-a-1239	TRUE	reported	igd	3	TRUE
107	rs2725370	C	T	C	T	0.01536	-0.00339907	0.7109	0.696126	FALSE	FALSE	FALSE	ukb-b-223	8	30852826	0.001242	462434	0.00619998	Current tobacco smoking || id:ukb-b-223	FALSE	rs2725370	rs2725370	NA	NA	NA	NA	Current tobacco smoking	Current tobacco smoking || ||	TRUE	igd	8	0.00187	30852826	1.97e-16	766345	ieu-a-1239	Years of schooling || id:ieu-a-1239	TRUE	reported	igd	3	TRUE
108	rs277828	A	C	A	C	-0.01091	0.00425418	0.2568	0.259004	FALSE	FALSE	FALSE	ukb-b-223	13	109693885	0.00130427	462434	0.00109999	Current tobacco smoking || id:ukb-b-223	FALSE	rs277828	rs277828	NA	NA	NA	NA	Current tobacco smoking	Current tobacco smoking || ||	TRUE	igd	13	0.00196	109693885	2.71e-08	766345	ieu-a-1239	Years of schooling || id:ieu-a-1239	TRUE	reported	igd	3	TRUE
109	rs2787101	T	C	T	C	0.00968	-0.00471189	0.6173	0.60388	FALSE	FALSE	FALSE	ukb-b-223	14	30105121	0.0011701	462434	5.7e-05	Current tobacco smoking || id:ukb-b-223	FALSE	rs2787101	rs2787101	NA	NA	NA	NA	Current tobacco smoking	Current tobacco smoking || ||	TRUE	igd	14	0.00174	30105121	2.5e-08	766345	ieu-a-1239	Years of schooling || id:ieu-a-1239	TRUE	reported	igd	3	TRUE
110	rs2819336	C	T	C	T	-0.01828	0.00600029	0.6616	0.638003	FALSE	FALSE	FALSE	ukb-b-223	1	44015809	0.00118591	462434	4.2e-07	Current tobacco smoking || id:ukb-b-223	FALSE	rs2819336	rs2819336	NA	NA	NA	NA	Current tobacco smoking	Current tobacco smoking || ||	TRUE	igd	1	0.00177	44015809	5.46e-25	766345	ieu-a-1239	Years of schooling || id:ieu-a-1239	TRUE	reported	igd	3	TRUE
111	rs2820314	C	A	C	A	-0.011	0.00439028	0.3163	0.338329	FALSE	FALSE	FALSE	ukb-b-223	1	201872209	0.00120017	462434	0.00025	Current tobacco smoking || id:ukb-b-223	FALSE	rs2820314	rs2820314	NA	NA	NA	NA	Current tobacco smoking	Current tobacco smoking || ||	TRUE	igd	1	0.0018	201872209	9.34e-10	766345	ieu-a-1239	Years of schooling || id:ieu-a-1239	TRUE	reported	igd	3	TRUE
112	rs28513670	G	A	G	A	0.01477	-0.000781693	0.1531	0.170659	FALSE	FALSE	FALSE	ukb-b-223	15	65982677	0.00151219	462434	0.61	Current tobacco smoking || id:ukb-b-223	FALSE	rs28513670	rs28513670	NA	NA	NA	NA	Current tobacco smoking	Current tobacco smoking || ||	TRUE	igd	15	0.00225	65982677	5.06e-11	766345	ieu-a-1239	Years of schooling || id:ieu-a-1239	TRUE	reported	igd	3	TRUE
113	rs2885198	G	A	G	A	-0.01025	5.28e-05	0.5017	0.466748	FALSE	FALSE	FALSE	ukb-b-223	3	143636421	0.00114973	462434	0.96	Current tobacco smoking || id:ukb-b-223	FALSE	rs2885198	rs2885198	NA	NA	NA	NA	Current tobacco smoking	Current tobacco smoking || ||	TRUE	igd	3	0.0017	143636421	1.81e-09	766345	ieu-a-1239	Years of schooling || id:ieu-a-1239	TRUE	reported	igd	3	TRUE
114	rs2901616	A	G	A	G	0.00941	-0.000888388	0.517	0.48553	FALSE	FALSE	FALSE	ukb-b-223	1	72122959	0.001139	462434	0.44	Current tobacco smoking || id:ukb-b-223	FALSE	rs2901616	rs2901616	NA	NA	NA	NA	Current tobacco smoking	Current tobacco smoking || ||	TRUE	igd	1	0.00171	72122959	3.77e-08	766345	ieu-a-1239	Years of schooling || id:ieu-a-1239	TRUE	reported	igd	3	TRUE
115	rs2905426	T	G	T	G	0.01037	-0.00221167	0.6446	0.648554	FALSE	FALSE	FALSE	ukb-b-223	19	19478022	0.00119416	462434	0.064	Current tobacco smoking || id:ukb-b-223	FALSE	rs2905426	rs2905426	NA	NA	NA	NA	Current tobacco smoking	Current tobacco smoking || ||	TRUE	igd	19	0.00181	19478022	9.26e-09	766345	ieu-a-1239	Years of schooling || id:ieu-a-1239	TRUE	reported	igd	3	TRUE
116	rs2971970	G	T	G	T	0.01654	-0.00425352	0.7721	0.7821	FALSE	FALSE	FALSE	ukb-b-223	7	133643778	0.00137999	462434	0.0021	Current tobacco smoking || id:ukb-b-223	FALSE	rs2971970	rs2971970	NA	NA	NA	NA	Current tobacco smoking	Current tobacco smoking || ||	TRUE	igd	7	0.00207	133643778	1.25e-15	766345	ieu-a-1239	Years of schooling || id:ieu-a-1239	TRUE	reported	igd	3	TRUE
117	rs2998315	G	A	G	A	0.01269	-0.00213414	0.5782	0.544351	FALSE	FALSE	FALSE	ukb-b-223	14	85032707	0.00114193	462434	0.0619998	Current tobacco smoking || id:ukb-b-223	FALSE	rs2998315	rs2998315	NA	NA	NA	NA	Current tobacco smoking	Current tobacco smoking || ||	TRUE	igd	14	0.00171	85032707	1.12e-13	766345	ieu-a-1239	Years of schooling || id:ieu-a-1239	TRUE	reported	igd	3	TRUE
118	rs3013014	A	G	A	G	-0.01024	0.00225071	0.6105	0.566364	FALSE	FALSE	FALSE	ukb-b-223	10	12396699	0.00115006	462434	0.05	Current tobacco smoking || id:ukb-b-223	FALSE	rs3013014	rs3013014	NA	NA	NA	NA	Current tobacco smoking	Current tobacco smoking || ||	TRUE	igd	10	0.00172	12396699	2.92e-09	766345	ieu-a-1239	Years of schooling || id:ieu-a-1239	TRUE	reported	igd	3	TRUE
119	rs301800	C	T	C	T	-0.01516	0.0044457	0.8197	0.824185	FALSE	FALSE	FALSE	ukb-b-223	1	8490603	0.00149433	462434	0.00290001	Current tobacco smoking || id:ukb-b-223	FALSE	rs301800	rs301800	NA	NA	NA	NA	Current tobacco smoking	Current tobacco smoking || ||	TRUE	igd	1	0.00224	8490603	1.33e-11	766345	ieu-a-1239	Years of schooling || id:ieu-a-1239	TRUE	reported	igd	3	TRUE
120	rs3026996	C	A	C	A	-0.01537	0.00263134	0.284	0.241458	FALSE	FALSE	FALSE	ukb-b-223	1	159167290	0.00132717	462434	0.0470002	Current tobacco smoking || id:ukb-b-223	FALSE	rs3026996	rs3026996	NA	NA	NA	NA	Current tobacco smoking	Current tobacco smoking || ||	TRUE	igd	1	0.00199	159167290	1.05e-14	766345	ieu-a-1239	Years of schooling || id:ieu-a-1239	TRUE	reported	igd	3	TRUE
121	rs31940	A	G	A	G	0.01548	-0.0044547	0.1344	0.140625	FALSE	FALSE	FALSE	ukb-b-223	5	11476812	0.0016428	462434	0.00669993	Current tobacco smoking || id:ukb-b-223	FALSE	rs31940	rs31940	NA	NA	NA	NA	Current tobacco smoking	Current tobacco smoking || ||	TRUE	igd	5	0.00246	11476812	3.24e-10	766345	ieu-a-1239	Years of schooling || id:ieu-a-1239	TRUE	reported	igd	3	TRUE
122	rs337637	A	G	A	G	0.01123	-0.00272618	0.3367	0.373651	FALSE	FALSE	FALSE	ukb-b-223	4	38604470	0.00117551	462434	0.02	Current tobacco smoking || id:ukb-b-223	FALSE	rs337637	rs337637	NA	NA	NA	NA	Current tobacco smoking	Current tobacco smoking || ||	TRUE	igd	4	0.00177	38604470	2.11e-10	766345	ieu-a-1239	Years of schooling || id:ieu-a-1239	TRUE	reported	igd	3	TRUE
123	rs34316	C	A	C	A	-0.02016	0.00265807	0.5799	0.580531	FALSE	FALSE	FALSE	ukb-b-223	5	88015545	0.00115726	462434	0.0219999	Current tobacco smoking || id:ukb-b-223	FALSE	rs34316	rs34316	NA	NA	NA	NA	Current tobacco smoking	Current tobacco smoking || ||	TRUE	igd	5	0.00177	88015545	3.35e-30	766345	ieu-a-1239	Years of schooling || id:ieu-a-1239	TRUE	reported	igd	3	TRUE
124	rs34394051	G	A	G	A	0.01392	-0.000849488	0.1599	0.157406	FALSE	FALSE	FALSE	ukb-b-223	1	6853091	0.00156237	462434	0.59	Current tobacco smoking || id:ukb-b-223	FALSE	rs34394051	rs34394051	NA	NA	NA	NA	Current tobacco smoking	Current tobacco smoking || ||	TRUE	igd	1	0.0024	6853091	6.2e-09	766345	ieu-a-1239	Years of schooling || id:ieu-a-1239	TRUE	reported	igd	3	TRUE
125	rs34485537	T	C	T	C	0.01075	-0.00195497	0.3895	0.395958	FALSE	FALSE	FALSE	ukb-b-223	16	83608924	0.00116617	462434	0.0940005	Current tobacco smoking || id:ukb-b-223	FALSE	rs34485537	rs34485537	NA	NA	NA	NA	Current tobacco smoking	Current tobacco smoking || ||	TRUE	igd	16	0.00173	83608924	5.67e-10	766345	ieu-a-1239	Years of schooling || id:ieu-a-1239	TRUE	reported	igd	3	TRUE
126	rs35039375	G	A	G	A	-0.01983	0.00179626	0.09354	0.090994	FALSE	FALSE	FALSE	ukb-b-223	1	171516863	0.00198912	462434	0.37	Current tobacco smoking || id:ukb-b-223	FALSE	rs35039375	rs35039375	NA	NA	NA	NA	Current tobacco smoking	Current tobacco smoking || ||	TRUE	igd	1	0.00293	171516863	1.22e-11	766345	ieu-a-1239	Years of schooling || id:ieu-a-1239	TRUE	reported	igd	3	TRUE
127	rs35309068	G	T	G	T	0.01321	-0.00351936	0.466	0.433263	FALSE	FALSE	FALSE	ukb-b-223	12	14535908	0.001147	462434	0.00219999	Current tobacco smoking || id:ukb-b-223	FALSE	rs35309068	rs35309068	NA	NA	NA	NA	Current tobacco smoking	Current tobacco smoking || ||	TRUE	igd	12	0.00171	14535908	1.15e-14	766345	ieu-a-1239	Years of schooling || id:ieu-a-1239	TRUE	reported	igd	3	TRUE
128	rs35316276	T	C	T	C	0.01173	-0.000305898	0.2942	0.275501	FALSE	FALSE	FALSE	ukb-b-223	16	67850700	0.00127244	462434	0.81	Current tobacco smoking || id:ukb-b-223	FALSE	rs35316276	rs35316276	NA	NA	NA	NA	Current tobacco smoking	Current tobacco smoking || ||	TRUE	igd	16	0.00194	67850700	1.52e-09	766345	ieu-a-1239	Years of schooling || id:ieu-a-1239	TRUE	reported	igd	3	TRUE
129	rs35475880	T	G	T	G	-0.01511	0.000746519	0.1837	0.207058	FALSE	FALSE	FALSE	ukb-b-223	3	168853348	0.00140939	462434	0.6	Current tobacco smoking || id:ukb-b-223	FALSE	rs35475880	rs35475880	NA	NA	NA	NA	Current tobacco smoking	Current tobacco smoking || ||	TRUE	igd	3	0.00208	168853348	3.8e-13	766345	ieu-a-1239	Years of schooling || id:ieu-a-1239	TRUE	reported	igd	3	TRUE
130	rs36083520	C	T	C	T	0.01629	-0.00330385	0.1667	0.179893	FALSE	FALSE	FALSE	ukb-b-223	4	23715876	0.00149513	462434	0.0269998	Current tobacco smoking || id:ukb-b-223	FALSE	rs36083520	rs36083520	NA	NA	NA	NA	Current tobacco smoking	Current tobacco smoking || ||	TRUE	igd	4	0.00223	23715876	2.6e-13	766345	ieu-a-1239	Years of schooling || id:ieu-a-1239	TRUE	reported	igd	3	TRUE
131	rs36119825	A	G	A	G	0.01063	-0.000633988	0.4694	0.442169	FALSE	FALSE	FALSE	ukb-b-223	7	48820536	0.00114312	462434	0.58	Current tobacco smoking || id:ukb-b-223	FALSE	rs36119825	rs36119825	NA	NA	NA	NA	Current tobacco smoking	Current tobacco smoking || ||	TRUE	igd	7	0.00171	48820536	4.82e-10	766345	ieu-a-1239	Years of schooling || id:ieu-a-1239	TRUE	reported	igd	3	TRUE
132	rs363096	C	T	C	T	0.01363	-0.00232396	0.5748	0.575169	FALSE	FALSE	FALSE	ukb-b-223	4	3180021	0.00115268	462434	0.0439997	Current tobacco smoking || id:ukb-b-223	FALSE	rs363096	rs363096	NA	NA	NA	NA	Current tobacco smoking	Current tobacco smoking || ||	TRUE	igd	4	0.00172	3180021	2.04e-15	766345	ieu-a-1239	Years of schooling || id:ieu-a-1239	TRUE	reported	igd	3	TRUE
133	rs3788556	C	T	C	T	-0.01138	0.000566508	0.5408	0.493415	FALSE	FALSE	FALSE	ukb-b-223	22	39972162	0.00115513	462434	0.62	Current tobacco smoking || id:ukb-b-223	FALSE	rs3788556	rs3788556	NA	NA	NA	NA	Current tobacco smoking	Current tobacco smoking || ||	TRUE	igd	22	0.00171	39972162	2.78e-11	766345	ieu-a-1239	Years of schooling || id:ieu-a-1239	TRUE	reported	igd	3	TRUE
134	rs3809634	G	A	G	A	0.01058	-0.0024895	0.335	0.313593	FALSE	FALSE	FALSE	ukb-b-223	16	53538157	0.00123816	462434	0.0439997	Current tobacco smoking || id:ukb-b-223	FALSE	rs3809634	rs3809634	NA	NA	NA	NA	Current tobacco smoking	Current tobacco smoking || ||	TRUE	igd	16	0.00185	53538157	1.09e-08	766345	ieu-a-1239	Years of schooling || id:ieu-a-1239	TRUE	reported	igd	3	TRUE
135	rs3897821	G	A	G	A	-0.01502	-8.56e-05	0.3503	0.333735	FALSE	FALSE	FALSE	ukb-b-223	1	243420388	0.00120575	462434	0.94	Current tobacco smoking || id:ukb-b-223	FALSE	rs3897821	rs3897821	NA	NA	NA	NA	Current tobacco smoking	Current tobacco smoking || ||	TRUE	igd	1	0.0018	243420388	8.25e-17	766345	ieu-a-1239	Years of schooling || id:ieu-a-1239	TRUE	reported	igd	3	TRUE
136	rs4073894	A	G	A	G	0.01524	-0.00141098	0.1769	0.204534	FALSE	FALSE	FALSE	ukb-b-223	7	104466964	0.00142211	462434	0.32	Current tobacco smoking || id:ukb-b-223	FALSE	rs4073894	rs4073894	NA	NA	NA	NA	Current tobacco smoking	Current tobacco smoking || ||	TRUE	igd	7	0.00211	104466964	5.4e-13	766345	ieu-a-1239	Years of schooling || id:ieu-a-1239	TRUE	reported	igd	3	TRUE
137	rs4328757	T	C	T	C	0.01067	-0.00075094	0.6514	0.613091	FALSE	FALSE	FALSE	ukb-b-223	3	36938180	0.00116861	462434	0.52	Current tobacco smoking || id:ukb-b-223	FALSE	rs4328757	rs4328757	NA	NA	NA	NA	Current tobacco smoking	Current tobacco smoking || ||	TRUE	igd	3	0.00174	36938180	9.39e-10	766345	ieu-a-1239	Years of schooling || id:ieu-a-1239	TRUE	reported	igd	3	TRUE
138	rs4352658	T	C	T	C	-0.0212	0.00777409	0.09014	0.080843	FALSE	FALSE	FALSE	ukb-b-223	6	88279872	0.00208797	462434	0.0002	Current tobacco smoking || id:ukb-b-223	FALSE	rs4352658	rs4352658	NA	NA	NA	NA	Current tobacco smoking	Current tobacco smoking || ||	TRUE	igd	6	0.00308	88279872	5.55e-12	766345	ieu-a-1239	Years of schooling || id:ieu-a-1239	TRUE	reported	igd	3	TRUE
139	rs4369924	A	G	A	G	0.01362	0.00183025	0.1684	0.162502	FALSE	FALSE	FALSE	ukb-b-223	20	41954383	0.00155373	462434	0.24	Current tobacco smoking || id:ukb-b-223	FALSE	rs4369924	rs4369924	NA	NA	NA	NA	Current tobacco smoking	Current tobacco smoking || ||	TRUE	igd	20	0.00234	41954383	5.82e-09	766345	ieu-a-1239	Years of schooling || id:ieu-a-1239	TRUE	reported	igd	3	TRUE
140	rs4382592	G	T	G	T	0.01636	-0.0044842	0.699	0.698993	FALSE	FALSE	FALSE	ukb-b-223	9	134870755	0.00124185	462434	0.000309999	Current tobacco smoking || id:ukb-b-223	FALSE	rs4382592	rs4382592	NA	NA	NA	NA	Current tobacco smoking	Current tobacco smoking || ||	TRUE	igd	9	0.00185	134870755	1.01e-18	766345	ieu-a-1239	Years of schooling || id:ieu-a-1239	TRUE	reported	igd	3	TRUE
141	rs4384309	A	G	A	G	0.0109	-0.0020895	0.4796	0.457554	FALSE	FALSE	FALSE	ukb-b-223	10	133110596	0.00114987	462434	0.0690001	Current tobacco smoking || id:ukb-b-223	FALSE	rs4384309	rs4384309	NA	NA	NA	NA	Current tobacco smoking	Current tobacco smoking || ||	TRUE	igd	10	0.00172	133110596	2.52e-10	766345	ieu-a-1239	Years of schooling || id:ieu-a-1239	TRUE	reported	igd	3	TRUE
142	rs4392737	G	A	G	A	-0.0097	0.000602975	0.3827	0.400824	FALSE	FALSE	FALSE	ukb-b-223	6	145110726	0.00116275	462434	0.6	Current tobacco smoking || id:ukb-b-223	FALSE	rs4392737	rs4392737	NA	NA	NA	NA	Current tobacco smoking	Current tobacco smoking || ||	TRUE	igd	6	0.00173	145110726	2.24e-08	766345	ieu-a-1239	Years of schooling || id:ieu-a-1239	TRUE	reported	igd	3	TRUE
143	rs4442732	G	A	G	A	-0.01063	0.00163985	0.5969	0.622182	FALSE	FALSE	FALSE	ukb-b-223	14	61025617	0.00117425	462434	0.16	Current tobacco smoking || id:ukb-b-223	FALSE	rs4442732	rs4442732	NA	NA	NA	NA	Current tobacco smoking	Current tobacco smoking || ||	TRUE	igd	14	0.00176	61025617	1.49e-09	766345	ieu-a-1239	Years of schooling || id:ieu-a-1239	TRUE	reported	igd	3	TRUE
144	rs4497562	G	A	G	A	-0.01204	0.00189485	0.2823	0.259263	FALSE	FALSE	FALSE	ukb-b-223	13	62612604	0.00130295	462434	0.15	Current tobacco smoking || id:ukb-b-223	FALSE	rs4497562	rs4497562	NA	NA	NA	NA	Current tobacco smoking	Current tobacco smoking || ||	TRUE	igd	13	0.00192	62612604	3.73e-10	766345	ieu-a-1239	Years of schooling || id:ieu-a-1239	TRUE	reported	igd	3	TRUE
145	rs4667025	A	G	A	G	0.00957	-0.00454271	0.3878	0.394574	FALSE	FALSE	FALSE	ukb-b-223	2	186150287	0.00116494	462434	9.6e-05	Current tobacco smoking || id:ukb-b-223	FALSE	rs4667025	rs4667025	NA	NA	NA	NA	Current tobacco smoking	Current tobacco smoking || ||	TRUE	igd	2	0.00174	186150287	3.85e-08	766345	ieu-a-1239	Years of schooling || id:ieu-a-1239	TRUE	reported	igd	3	TRUE
146	rs4700393	G	A	G	A	0.02086	-0.0031183	0.5289	0.519293	FALSE	FALSE	FALSE	ukb-b-223	5	60098267	0.00113983	462434	0.00619998	Current tobacco smoking || id:ukb-b-223	FALSE	rs4700393	rs4700393	NA	NA	NA	NA	Current tobacco smoking	Current tobacco smoking || ||	TRUE	igd	5	0.0017	60098267	1.51e-34	766345	ieu-a-1239	Years of schooling || id:ieu-a-1239	TRUE	reported	igd	3	TRUE
147	rs4726070	A	G	A	G	0.01251	-0.00144008	0.6207	0.60743	FALSE	FALSE	FALSE	ukb-b-223	7	151328218	0.00116456	462434	0.22	Current tobacco smoking || id:ukb-b-223	FALSE	rs4726070	rs4726070	NA	NA	NA	NA	Current tobacco smoking	Current tobacco smoking || ||	TRUE	igd	7	0.00174	151328218	5.95e-13	766345	ieu-a-1239	Years of schooling || id:ieu-a-1239	TRUE	reported	igd	3	TRUE
148	rs4743923	C	T	C	T	0.00985	-0.00187108	0.3673	0.358499	FALSE	FALSE	FALSE	ukb-b-223	9	96251061	0.00119037	462434	0.12	Current tobacco smoking || id:ukb-b-223	FALSE	rs4743923	rs4743923	NA	NA	NA	NA	Current tobacco smoking	Current tobacco smoking || ||	TRUE	igd	9	0.00176	96251061	2.42e-08	766345	ieu-a-1239	Years of schooling || id:ieu-a-1239	TRUE	reported	igd	3	TRUE
149	rs4778058	C	T	C	T	0.01017	-0.00190882	0.5221	0.514817	FALSE	FALSE	FALSE	ukb-b-223	15	93456069	0.0011577	462434	0.0990011	Current tobacco smoking || id:ukb-b-223	FALSE	rs4778058	rs4778058	NA	NA	NA	NA	Current tobacco smoking	Current tobacco smoking || ||	TRUE	igd	15	0.0017	93456069	2.4e-09	766345	ieu-a-1239	Years of schooling || id:ieu-a-1239	TRUE	reported	igd	3	TRUE
150	rs4787457	G	A	G	A	-0.01741	0.00210992	0.3146	0.368738	FALSE	FALSE	FALSE	ukb-b-223	16	28555400	0.00117483	462434	0.0729995	Current tobacco smoking || id:ukb-b-223	FALSE	rs4787457	rs4787457	NA	NA	NA	NA	Current tobacco smoking	Current tobacco smoking || ||	TRUE	igd	16	0.00176	28555400	3.73e-23	766345	ieu-a-1239	Years of schooling || id:ieu-a-1239	TRUE	reported	igd	3	TRUE
151	rs4810227	A	G	A	G	0.01272	-0.000180256	0.6344	0.618969	FALSE	FALSE	FALSE	ukb-b-223	20	59841800	0.00118004	462434	0.88	Current tobacco smoking || id:ukb-b-223	FALSE	rs4810227	rs4810227	NA	NA	NA	NA	Current tobacco smoking	Current tobacco smoking || ||	TRUE	igd	20	0.00175	59841800	3.57e-13	766345	ieu-a-1239	Years of schooling || id:ieu-a-1239	TRUE	reported	igd	3	TRUE
152	rs4839155	G	T	G	T	-0.01251	0.00124294	0.25	0.235041	FALSE	FALSE	FALSE	ukb-b-223	1	112161489	0.00134353	462434	0.35	Current tobacco smoking || id:ukb-b-223	FALSE	rs4839155	rs4839155	NA	NA	NA	NA	Current tobacco smoking	Current tobacco smoking || ||	TRUE	igd	1	0.002	112161489	3.94e-10	766345	ieu-a-1239	Years of schooling || id:ieu-a-1239	TRUE	reported	igd	3	TRUE
153	rs4846724	A	G	A	G	0.01018	-0.00317047	0.4915	0.533219	FALSE	FALSE	FALSE	ukb-b-223	1	221967817	0.00114474	462434	0.00560003	Current tobacco smoking || id:ukb-b-223	FALSE	rs4846724	rs4846724	NA	NA	NA	NA	Current tobacco smoking	Current tobacco smoking || ||	TRUE	igd	1	0.0017	221967817	2.26e-09	766345	ieu-a-1239	Years of schooling || id:ieu-a-1239	TRUE	reported	igd	3	TRUE
154	rs4888746	G	A	G	A	-0.00952	-0.000201801	0.3776	0.393754	FALSE	FALSE	FALSE	ukb-b-223	16	78172252	0.00118261	462434	0.86	Current tobacco smoking || id:ukb-b-223	FALSE	rs4888746	rs4888746	NA	NA	NA	NA	Current tobacco smoking	Current tobacco smoking || ||	TRUE	igd	16	0.00174	78172252	4.15e-08	766345	ieu-a-1239	Years of schooling || id:ieu-a-1239	TRUE	reported	igd	3	TRUE
155	rs4904523	A	G	A	G	-0.00936	0.00128778	0.4592	0.512854	FALSE	FALSE	FALSE	ukb-b-223	14	89723630	0.00113951	462434	0.26	Current tobacco smoking || id:ukb-b-223	FALSE	rs4904523	rs4904523	NA	NA	NA	NA	Current tobacco smoking	Current tobacco smoking || ||	TRUE	igd	14	0.0017	89723630	3.71e-08	766345	ieu-a-1239	Years of schooling || id:ieu-a-1239	TRUE	reported	igd	3	TRUE
156	rs4945424	A	C	A	C	-0.00992	0.00104227	0.415	0.441787	FALSE	FALSE	FALSE	ukb-b-223	11	80305937	0.00115802	462434	0.37	Current tobacco smoking || id:ukb-b-223	FALSE	rs4945424	rs4945424	NA	NA	NA	NA	Current tobacco smoking	Current tobacco smoking || ||	TRUE	igd	11	0.00171	80305937	6.94e-09	766345	ieu-a-1239	Years of schooling || id:ieu-a-1239	TRUE	reported	igd	3	TRUE
157	rs4964046	G	A	G	A	0.01053	-0.00164384	0.335	0.34759	FALSE	FALSE	FALSE	ukb-b-223	12	27305310	0.00119333	462434	0.17	Current tobacco smoking || id:ukb-b-223	FALSE	rs4964046	rs4964046	NA	NA	NA	NA	Current tobacco smoking	Current tobacco smoking || ||	TRUE	igd	12	0.00178	27305310	3.36e-09	766345	ieu-a-1239	Years of schooling || id:ieu-a-1239	TRUE	reported	igd	3	TRUE
158	rs4972400	A	G	A	G	0.01156	0.00156565	0.352	0.344646	FALSE	FALSE	FALSE	ukb-b-223	2	174171884	0.0011953	462434	0.19	Current tobacco smoking || id:ukb-b-223	FALSE	rs4972400	rs4972400	NA	NA	NA	NA	Current tobacco smoking	Current tobacco smoking || ||	TRUE	igd	2	0.00181	174171884	1.7e-10	766345	ieu-a-1239	Years of schooling || id:ieu-a-1239	TRUE	reported	igd	3	TRUE
159	rs4984541	G	A	G	A	0.01233	-0.00348584	0.2415	0.226065	FALSE	FALSE	FALSE	ukb-b-223	15	96911139	0.00136133	462434	0.01	Current tobacco smoking || id:ukb-b-223	FALSE	rs4984541	rs4984541	NA	NA	NA	NA	Current tobacco smoking	Current tobacco smoking || ||	TRUE	igd	15	0.00207	96911139	2.77e-09	766345	ieu-a-1239	Years of schooling || id:ieu-a-1239	TRUE	reported	igd	3	TRUE
160	rs535307	G	A	G	A	-0.01004	0.00166596	0.6769	0.683621	FALSE	FALSE	FALSE	ukb-b-223	7	105345398	0.0012385	462434	0.18	Current tobacco smoking || id:ukb-b-223	FALSE	rs535307	rs535307	NA	NA	NA	NA	Current tobacco smoking	Current tobacco smoking || ||	TRUE	igd	7	0.00184	105345398	4.73e-08	766345	ieu-a-1239	Years of schooling || id:ieu-a-1239	TRUE	reported	igd	3	TRUE
161	rs56391344	A	G	A	G	0.01571	-0.00544161	0.2381	0.254127	FALSE	FALSE	FALSE	ukb-b-223	15	78006899	0.00131005	462434	3.3e-05	Current tobacco smoking || id:ukb-b-223	FALSE	rs56391344	rs56391344	NA	NA	NA	NA	Current tobacco smoking	Current tobacco smoking || ||	TRUE	igd	15	0.00197	78006899	1.34e-15	766345	ieu-a-1239	Years of schooling || id:ieu-a-1239	TRUE	reported	igd	3	TRUE
162	rs575113	A	G	A	G	0.01285	-0.00112088	0.2772	0.288088	FALSE	FALSE	FALSE	ukb-b-223	1	110046373	0.00125991	462434	0.37	Current tobacco smoking || id:ukb-b-223	FALSE	rs575113	rs575113	NA	NA	NA	NA	Current tobacco smoking	Current tobacco smoking || ||	TRUE	igd	1	0.00186	110046373	5.3e-12	766345	ieu-a-1239	Years of schooling || id:ieu-a-1239	TRUE	reported	igd	3	TRUE
163	rs59123361	A	G	A	G	-0.02094	0.00223524	0.1054	0.103274	FALSE	FALSE	FALSE	ukb-b-223	1	110766454	0.00186758	462434	0.23	Current tobacco smoking || id:ukb-b-223	FALSE	rs59123361	rs59123361	NA	NA	NA	NA	Current tobacco smoking	Current tobacco smoking || ||	TRUE	igd	1	0.00291	110766454	5.87e-13	766345	ieu-a-1239	Years of schooling || id:ieu-a-1239	TRUE	reported	igd	3	TRUE
164	rs6122735	T	C	T	C	0.0105	-0.00104719	0.4133	0.400458	FALSE	FALSE	FALSE	ukb-b-223	20	47523732	0.00116305	462434	0.37	Current tobacco smoking || id:ukb-b-223	FALSE	rs6122735	rs6122735	NA	NA	NA	NA	Current tobacco smoking	Current tobacco smoking || ||	TRUE	igd	20	0.00174	47523732	1.49e-09	766345	ieu-a-1239	Years of schooling || id:ieu-a-1239	TRUE	reported	igd	3	TRUE
165	rs6123924	G	A	G	A	-0.01528	0.00220653	0.1599	0.153812	FALSE	FALSE	FALSE	ukb-b-223	20	58219764	0.00158197	462434	0.16	Current tobacco smoking || id:ukb-b-223	FALSE	rs6123924	rs6123924	NA	NA	NA	NA	Current tobacco smoking	Current tobacco smoking || ||	TRUE	igd	20	0.00235	58219764	7.55e-11	766345	ieu-a-1239	Years of schooling || id:ieu-a-1239	TRUE	reported	igd	3	TRUE
166	rs613872	T	G	T	G	-0.0175	0.00634892	0.8282	0.825873	FALSE	FALSE	FALSE	ukb-b-223	18	53210302	0.00150204	462434	2.4e-05	Current tobacco smoking || id:ukb-b-223	FALSE	rs613872	rs613872	NA	NA	NA	NA	Current tobacco smoking	Current tobacco smoking || ||	TRUE	igd	18	0.00227	53210302	1.2e-14	766345	ieu-a-1239	Years of schooling || id:ieu-a-1239	TRUE	reported	igd	3	TRUE
167	rs61747885	T	G	T	G	0.01383	-0.00215352	0.1412	0.154099	FALSE	FALSE	FALSE	ukb-b-223	4	140640703	0.00157423	462434	0.17	Current tobacco smoking || id:ukb-b-223	FALSE	rs61747885	rs61747885	NA	NA	NA	NA	Current tobacco smoking	Current tobacco smoking || ||	TRUE	igd	4	0.00235	140640703	4.13e-09	766345	ieu-a-1239	Years of schooling || id:ieu-a-1239	TRUE	reported	igd	3	TRUE
168	rs62097985	T	C	T	C	-0.01288	0.00402364	0.4116	0.418284	FALSE	FALSE	FALSE	ukb-b-223	18	50810675	0.00115783	462434	0.00051	Current tobacco smoking || id:ukb-b-223	FALSE	rs62097985	rs62097985	NA	NA	NA	NA	Current tobacco smoking	Current tobacco smoking || ||	TRUE	igd	18	0.00172	50810675	6.06e-14	766345	ieu-a-1239	Years of schooling || id:ieu-a-1239	TRUE	reported	igd	3	TRUE
169	rs62157915	C	T	C	T	0.02091	-0.00250919	0.05952	0.069115	FALSE	FALSE	FALSE	ukb-b-223	2	98897183	0.00223929	462434	0.26	Current tobacco smoking || id:ukb-b-223	FALSE	rs62157915	rs62157915	NA	NA	NA	NA	Current tobacco smoking	Current tobacco smoking || ||	TRUE	igd	2	0.00348	98897183	1.96e-09	766345	ieu-a-1239	Years of schooling || id:ieu-a-1239	TRUE	reported	igd	3	TRUE
170	rs62183776	T	C	T	C	-0.01308	-0.000883788	0.1905	0.193224	FALSE	FALSE	FALSE	ukb-b-223	2	172858117	0.00144097	462434	0.54	Current tobacco smoking || id:ukb-b-223	FALSE	rs62183776	rs62183776	NA	NA	NA	NA	Current tobacco smoking	Current tobacco smoking || ||	TRUE	igd	2	0.00217	172858117	1.65e-09	766345	ieu-a-1239	Years of schooling || id:ieu-a-1239	TRUE	reported	igd	3	TRUE
171	rs62184480	T	C	T	C	-0.01528	0.00287928	0.2449	0.283663	FALSE	FALSE	FALSE	ukb-b-223	2	212654200	0.00126629	462434	0.0230001	Current tobacco smoking || id:ukb-b-223	FALSE	rs62184480	rs62184480	NA	NA	NA	NA	Current tobacco smoking	Current tobacco smoking || ||	TRUE	igd	2	0.00191	212654200	1.28e-15	766345	ieu-a-1239	Years of schooling || id:ieu-a-1239	TRUE	reported	igd	3	TRUE
172	rs622169	T	C	T	C	0.00999	0.000587561	0.4677	0.459953	FALSE	FALSE	FALSE	ukb-b-223	1	244437407	0.00119319	462434	0.62	Current tobacco smoking || id:ukb-b-223	FALSE	rs622169	rs622169	NA	NA	NA	NA	Current tobacco smoking	Current tobacco smoking || ||	TRUE	igd	1	0.00178	244437407	1.89e-08	766345	ieu-a-1239	Years of schooling || id:ieu-a-1239	TRUE	reported	igd	3	TRUE
173	rs62439690	A	G	A	G	-0.01087	0.000944365	0.267	0.262322	FALSE	FALSE	FALSE	ukb-b-223	7	21417556	0.00130847	462434	0.47	Current tobacco smoking || id:ukb-b-223	FALSE	rs62439690	rs62439690	NA	NA	NA	NA	Current tobacco smoking	Current tobacco smoking || ||	TRUE	igd	7	0.00194	21417556	2.18e-08	766345	ieu-a-1239	Years of schooling || id:ieu-a-1239	TRUE	reported	igd	3	TRUE
174	rs62444881	T	C	T	C	0.01815	-0.00137858	0.1905	0.181436	FALSE	FALSE	FALSE	ukb-b-223	7	2052318	0.00147708	462434	0.35	Current tobacco smoking || id:ukb-b-223	FALSE	rs62444881	rs62444881	NA	NA	NA	NA	Current tobacco smoking	Current tobacco smoking || ||	TRUE	igd	7	0.00217	2052318	5.79e-17	766345	ieu-a-1239	Years of schooling || id:ieu-a-1239	TRUE	reported	igd	3	TRUE
175	rs6513959	G	A	G	A	-0.01177	0.00304969	0.2789	0.295537	FALSE	FALSE	FALSE	ukb-b-223	20	43620856	0.00124938	462434	0.015	Current tobacco smoking || id:ukb-b-223	FALSE	rs6513959	rs6513959	NA	NA	NA	NA	Current tobacco smoking	Current tobacco smoking || ||	TRUE	igd	20	0.00185	43620856	1.88e-10	766345	ieu-a-1239	Years of schooling || id:ieu-a-1239	TRUE	reported	igd	3	TRUE
176	rs6557171	C	T	C	T	0.01567	-0.00312118	0.7245	0.660306	FALSE	FALSE	FALSE	ukb-b-223	6	152234593	0.0012029	462434	0.00949992	Current tobacco smoking || id:ukb-b-223	FALSE	rs6557171	rs6557171	NA	NA	NA	NA	Current tobacco smoking	Current tobacco smoking || ||	TRUE	igd	6	0.00181	152234593	4.15e-18	766345	ieu-a-1239	Years of schooling || id:ieu-a-1239	TRUE	reported	igd	3	TRUE
177	rs66568921	G	T	G	T	0.01565	-0.00569398	0.3639	0.352555	FALSE	FALSE	FALSE	ukb-b-223	3	85672018	0.0011983	462434	2e-06	Current tobacco smoking || id:ukb-b-223	FALSE	rs66568921	rs66568921	NA	NA	NA	NA	Current tobacco smoking	Current tobacco smoking || ||	TRUE	igd	3	0.00182	85672018	7.49e-18	766345	ieu-a-1239	Years of schooling || id:ieu-a-1239	TRUE	reported	igd	3	TRUE
178	rs67885444	T	C	T	C	0.01406	-0.00185548	0.1718	0.162491	FALSE	FALSE	FALSE	ukb-b-223	8	28678973	0.00154179	462434	0.23	Current tobacco smoking || id:ukb-b-223	FALSE	rs67885444	rs67885444	NA	NA	NA	NA	Current tobacco smoking	Current tobacco smoking || ||	TRUE	igd	8	0.00232	28678973	1.48e-09	766345	ieu-a-1239	Years of schooling || id:ieu-a-1239	TRUE	reported	igd	3	TRUE
179	rs67890737	A	C	A	C	-0.01141	0.000522753	0.3265	0.342531	FALSE	FALSE	FALSE	ukb-b-223	2	228984644	0.00119828	462434	0.66	Current tobacco smoking || id:ukb-b-223	FALSE	rs67890737	rs67890737	NA	NA	NA	NA	Current tobacco smoking	Current tobacco smoking || ||	TRUE	igd	2	0.00179	228984644	2.01e-10	766345	ieu-a-1239	Years of schooling || id:ieu-a-1239	TRUE	reported	igd	3	TRUE
180	rs6803651	T	G	T	G	0.01131	-0.00286923	0.415	0.434906	FALSE	FALSE	FALSE	ukb-b-223	3	64431730	0.00115374	462434	0.0129999	Current tobacco smoking || id:ukb-b-223	FALSE	rs6803651	rs6803651	NA	NA	NA	NA	Current tobacco smoking	Current tobacco smoking || ||	TRUE	igd	3	0.00172	64431730	4.36e-11	766345	ieu-a-1239	Years of schooling || id:ieu-a-1239	TRUE	reported	igd	3	TRUE
181	rs6805241	C	T	C	T	-0.01413	0.0016252	0.1973	0.231023	FALSE	FALSE	FALSE	ukb-b-223	3	116532683	0.00135275	462434	0.23	Current tobacco smoking || id:ukb-b-223	FALSE	rs6805241	rs6805241	NA	NA	NA	NA	Current tobacco smoking	Current tobacco smoking || ||	TRUE	igd	3	0.00203	116532683	3.09e-12	766345	ieu-a-1239	Years of schooling || id:ieu-a-1239	TRUE	reported	igd	3	TRUE
182	rs6938002	A	G	A	G	-0.01008	0.00065973	0.3963	0.410462	FALSE	FALSE	FALSE	ukb-b-223	6	37526024	0.00115764	462434	0.57	Current tobacco smoking || id:ukb-b-223	FALSE	rs6938002	rs6938002	NA	NA	NA	NA	Current tobacco smoking	Current tobacco smoking || ||	TRUE	igd	6	0.00173	37526024	5.41e-09	766345	ieu-a-1239	Years of schooling || id:ieu-a-1239	TRUE	reported	igd	3	TRUE
183	rs6959891	G	A	G	A	-0.01136	-0.00177683	0.2959	0.281813	FALSE	FALSE	FALSE	ukb-b-223	7	54714000	0.00127038	462434	0.16	Current tobacco smoking || id:ukb-b-223	FALSE	rs6959891	rs6959891	NA	NA	NA	NA	Current tobacco smoking	Current tobacco smoking || ||	TRUE	igd	7	0.00189	54714000	1.74e-09	766345	ieu-a-1239	Years of schooling || id:ieu-a-1239	TRUE	reported	igd	3	TRUE
184	rs7012546	T	C	T	C	0.01009	0.00106689	0.4201	0.414028	FALSE	FALSE	FALSE	ukb-b-223	8	105067737	0.00115507	462434	0.36	Current tobacco smoking || id:ukb-b-223	FALSE	rs7012546	rs7012546	NA	NA	NA	NA	Current tobacco smoking	Current tobacco smoking || ||	TRUE	igd	8	0.00172	105067737	4.93e-09	766345	ieu-a-1239	Years of schooling || id:ieu-a-1239	TRUE	reported	igd	3	TRUE
185	rs702606	C	T	C	T	-0.01427	0.000715102	0.1701	0.135678	FALSE	FALSE	FALSE	ukb-b-223	5	53167117	0.00166672	462434	0.67	Current tobacco smoking || id:ukb-b-223	FALSE	rs702606	rs702606	NA	NA	NA	NA	Current tobacco smoking	Current tobacco smoking || ||	TRUE	igd	5	0.0025	53167117	1.12e-08	766345	ieu-a-1239	Years of schooling || id:ieu-a-1239	TRUE	reported	igd	3	TRUE
186	rs7029718	A	G	A	G	0.02439	-0.00195964	0.4354	0.415444	FALSE	FALSE	FALSE	ukb-b-223	9	23358495	0.00115556	462434	0.0899995	Current tobacco smoking || id:ukb-b-223	FALSE	rs7029718	rs7029718	NA	NA	NA	NA	Current tobacco smoking	Current tobacco smoking || ||	TRUE	igd	9	0.00174	23358495	1.85e-44	766345	ieu-a-1239	Years of schooling || id:ieu-a-1239	TRUE	reported	igd	3	TRUE
187	rs7031698	C	T	C	T	0.01248	-0.00509446	0.7755	0.775838	FALSE	FALSE	FALSE	ukb-b-223	9	82441486	0.00136489	462434	0.000189998	Current tobacco smoking || id:ukb-b-223	FALSE	rs7031698	rs7031698	NA	NA	NA	NA	Current tobacco smoking	Current tobacco smoking || ||	TRUE	igd	9	0.00206	82441486	1.26e-09	766345	ieu-a-1239	Years of schooling || id:ieu-a-1239	TRUE	reported	igd	3	TRUE
188	rs710629	A	G	A	G	0.01053	0.000698237	0.6565	0.655601	FALSE	FALSE	FALSE	ukb-b-223	12	67697856	0.00119834	462434	0.56	Current tobacco smoking || id:ukb-b-223	FALSE	rs710629	rs710629	NA	NA	NA	NA	Current tobacco smoking	Current tobacco smoking || ||	TRUE	igd	12	0.00177	67697856	2.96e-09	766345	ieu-a-1239	Years of schooling || id:ieu-a-1239	TRUE	reported	igd	3	TRUE
189	rs71646142	T	C	T	C	0.01286	-0.000257381	0.1735	0.191862	FALSE	FALSE	FALSE	ukb-b-223	1	212369228	0.00145484	462434	0.86	Current tobacco smoking || id:ukb-b-223	FALSE	rs71646142	rs71646142	NA	NA	NA	NA	Current tobacco smoking	Current tobacco smoking || ||	TRUE	igd	1	0.00217	212369228	3.11e-09	766345	ieu-a-1239	Years of schooling || id:ieu-a-1239	TRUE	reported	igd	3	TRUE
190	rs7233920	A	G	A	G	-0.01315	0.00320934	0.216	0.226893	FALSE	FALSE	FALSE	ukb-b-223	18	37416318	0.0013677	462434	0.0189998	Current tobacco smoking || id:ukb-b-223	FALSE	rs7233920	rs7233920	NA	NA	NA	NA	Current tobacco smoking	Current tobacco smoking || ||	TRUE	igd	18	0.00202	37416318	7.13e-11	766345	ieu-a-1239	Years of schooling || id:ieu-a-1239	TRUE	reported	igd	3	TRUE
191	rs7257460	C	T	C	T	-0.01145	3.25e-05	0.2704	0.291036	FALSE	FALSE	FALSE	ukb-b-223	19	30746753	0.00126005	462434	0.98	Current tobacco smoking || id:ukb-b-223	FALSE	rs7257460	rs7257460	NA	NA	NA	NA	Current tobacco smoking	Current tobacco smoking || ||	TRUE	igd	19	0.00189	30746753	1.25e-09	766345	ieu-a-1239	Years of schooling || id:ieu-a-1239	TRUE	reported	igd	3	TRUE
192	rs72807818	A	G	A	G	0.01915	-0.00505788	0.1241	0.134635	FALSE	FALSE	FALSE	ukb-b-223	2	51819019	0.00167193	462434	0.0025	Current tobacco smoking || id:ukb-b-223	FALSE	rs72807818	rs72807818	NA	NA	NA	NA	Current tobacco smoking	Current tobacco smoking || ||	TRUE	igd	2	0.00252	51819019	2.79e-14	766345	ieu-a-1239	Years of schooling || id:ieu-a-1239	TRUE	reported	igd	3	TRUE
193	rs72828517	C	T	C	T	0.01836	0.00170253	0.1412	0.17962	FALSE	FALSE	FALSE	ukb-b-223	6	19036035	0.00148661	462434	0.25	Current tobacco smoking || id:ukb-b-223	FALSE	rs72828517	rs72828517	NA	NA	NA	NA	Current tobacco smoking	Current tobacco smoking || ||	TRUE	igd	6	0.00224	19036035	2.83e-16	766345	ieu-a-1239	Years of schooling || id:ieu-a-1239	TRUE	reported	igd	3	TRUE
194	rs72840994	G	T	G	T	0.01247	-0.00574118	0.182	0.195343	FALSE	FALSE	FALSE	ukb-b-223	10	87124801	0.00143952	462434	6.7e-05	Current tobacco smoking || id:ukb-b-223	FALSE	rs72840994	rs72840994	NA	NA	NA	NA	Current tobacco smoking	Current tobacco smoking || ||	TRUE	igd	10	0.00216	87124801	7.77e-09	766345	ieu-a-1239	Years of schooling || id:ieu-a-1239	TRUE	reported	igd	3	TRUE
195	rs730384	A	G	A	G	0.01016	-0.000329441	0.4558	0.440492	FALSE	FALSE	FALSE	ukb-b-223	14	74889870	0.00115348	462434	0.780001	Current tobacco smoking || id:ukb-b-223	FALSE	rs730384	rs730384	NA	NA	NA	NA	Current tobacco smoking	Current tobacco smoking || ||	TRUE	igd	14	0.00171	74889870	3.01e-09	766345	ieu-a-1239	Years of schooling || id:ieu-a-1239	TRUE	reported	igd	3	TRUE
196	rs7321274	G	A	G	A	-0.01275	0.00218289	0.1956	0.201709	FALSE	FALSE	FALSE	ukb-b-223	13	69146186	0.00141783	462434	0.12	Current tobacco smoking || id:ukb-b-223	FALSE	rs7321274	rs7321274	NA	NA	NA	NA	Current tobacco smoking	Current tobacco smoking || ||	TRUE	igd	13	0.00211	69146186	1.59e-09	766345	ieu-a-1239	Years of schooling || id:ieu-a-1239	TRUE	reported	igd	3	TRUE
197	rs73301698	A	G	A	G	-0.01291	0.000877652	0.2262	0.206813	FALSE	FALSE	FALSE	ukb-b-223	12	15539771	0.00140749	462434	0.53	Current tobacco smoking || id:ukb-b-223	FALSE	rs73301698	rs73301698	NA	NA	NA	NA	Current tobacco smoking	Current tobacco smoking || ||	TRUE	igd	12	0.00208	15539771	5.81e-10	766345	ieu-a-1239	Years of schooling || id:ieu-a-1239	TRUE	reported	igd	3	TRUE
198	rs7332724	T	C	T	C	-0.01149	0.000298742	0.2619	0.272612	FALSE	FALSE	FALSE	ukb-b-223	13	91629272	0.00127846	462434	0.82	Current tobacco smoking || id:ukb-b-223	FALSE	rs7332724	rs7332724	NA	NA	NA	NA	Current tobacco smoking	Current tobacco smoking || ||	TRUE	igd	13	0.00189	91629272	1.26e-09	766345	ieu-a-1239	Years of schooling || id:ieu-a-1239	TRUE	reported	igd	3	TRUE
199	rs73344830	G	A	G	A	-0.0172	0.0019694	0.602	0.579029	FALSE	FALSE	FALSE	ukb-b-223	10	103816828	0.00115539	462434	0.0879995	Current tobacco smoking || id:ukb-b-223	FALSE	rs73344830	rs73344830	NA	NA	NA	NA	Current tobacco smoking	Current tobacco smoking || ||	TRUE	igd	10	0.00172	103816828	1.95e-23	766345	ieu-a-1239	Years of schooling || id:ieu-a-1239	TRUE	reported	igd	3	TRUE
200	rs736282	C	T	C	T	-0.01082	0.000296301	0.5153	0.520992	FALSE	FALSE	FALSE	ukb-b-223	14	94287860	0.00114196	462434	0.8	Current tobacco smoking || id:ukb-b-223	FALSE	rs736282	rs736282	NA	NA	NA	NA	Current tobacco smoking	Current tobacco smoking || ||	TRUE	igd	14	0.0017	94287860	2.07e-10	766345	ieu-a-1239	Years of schooling || id:ieu-a-1239	TRUE	reported	igd	3	TRUE
201	rs73874335	T	C	T	C	-0.0199	0.00110375	0.05952	0.055342	FALSE	FALSE	FALSE	ukb-b-223	3	157933483	0.00248761	462434	0.66	Current tobacco smoking || id:ukb-b-223	FALSE	rs73874335	rs73874335	NA	NA	NA	NA	Current tobacco smoking	Current tobacco smoking || ||	TRUE	igd	3	0.00361	157933483	3.4e-08	766345	ieu-a-1239	Years of schooling || id:ieu-a-1239	TRUE	reported	igd	3	TRUE
202	rs743316	C	T	C	T	-0.01185	-0.00132278	0.182	0.209535	FALSE	FALSE	FALSE	ukb-b-223	21	35252696	0.00140036	462434	0.34	Current tobacco smoking || id:ukb-b-223	FALSE	rs743316	rs743316	NA	NA	NA	NA	Current tobacco smoking	Current tobacco smoking || ||	TRUE	igd	21	0.00208	35252696	1.2e-08	766345	ieu-a-1239	Years of schooling || id:ieu-a-1239	TRUE	reported	igd	3	TRUE
203	rs74643044	C	T	C	T	0.02323	0.00291956	0.02721	0.052441	FALSE	FALSE	FALSE	ukb-b-223	5	102535528	0.00255505	462434	0.25	Current tobacco smoking || id:ukb-b-223	FALSE	rs74643044	rs74643044	NA	NA	NA	NA	Current tobacco smoking	Current tobacco smoking || ||	TRUE	igd	5	0.00386	102535528	1.8e-09	766345	ieu-a-1239	Years of schooling || id:ieu-a-1239	TRUE	reported	igd	3	TRUE
204	rs74701752	T	G	T	G	0.01591	-0.00484214	0.09524	0.09813	FALSE	FALSE	FALSE	ukb-b-223	1	20875676	0.00191886	462434	0.012	Current tobacco smoking || id:ukb-b-223	FALSE	rs74701752	rs74701752	NA	NA	NA	NA	Current tobacco smoking	Current tobacco smoking || ||	TRUE	igd	1	0.00285	20875676	2.38e-08	766345	ieu-a-1239	Years of schooling || id:ieu-a-1239	TRUE	reported	igd	3	TRUE
205	rs7481514	G	A	G	A	0.01072	-0.00254962	0.665	0.639896	FALSE	FALSE	FALSE	ukb-b-223	11	131291963	0.00119263	462434	0.0329997	Current tobacco smoking || id:ukb-b-223	FALSE	rs7481514	rs7481514	NA	NA	NA	NA	Current tobacco smoking	Current tobacco smoking || ||	TRUE	igd	11	0.00178	131291963	1.56e-09	766345	ieu-a-1239	Years of schooling || id:ieu-a-1239	TRUE	reported	igd	3	TRUE
206	rs7594904	C	T	C	T	0.00969	-0.00263726	0.4184	0.415403	FALSE	FALSE	FALSE	ukb-b-223	2	101184651	0.0011572	462434	0.0230001	Current tobacco smoking || id:ukb-b-223	FALSE	rs7594904	rs7594904	NA	NA	NA	NA	Current tobacco smoking	Current tobacco smoking || ||	TRUE	igd	2	0.00173	101184651	2.05e-08	766345	ieu-a-1239	Years of schooling || id:ieu-a-1239	TRUE	reported	igd	3	TRUE
207	rs7603132	A	G	A	G	0.01317	-0.00154081	0.1548	0.196689	FALSE	FALSE	FALSE	ukb-b-223	2	4951548	0.00143351	462434	0.28	Current tobacco smoking || id:ukb-b-223	FALSE	rs7603132	rs7603132	NA	NA	NA	NA	Current tobacco smoking	Current tobacco smoking || ||	TRUE	igd	2	0.00215	4951548	9.17e-10	766345	ieu-a-1239	Years of schooling || id:ieu-a-1239	TRUE	reported	igd	3	TRUE
208	rs76076331	T	C	T	C	0.01873	-0.0045244	0.131	0.123503	FALSE	FALSE	FALSE	ukb-b-223	2	10977585	0.00174001	462434	0.00929994	Current tobacco smoking || id:ukb-b-223	FALSE	rs76076331	rs76076331	NA	NA	NA	NA	Current tobacco smoking	Current tobacco smoking || ||	TRUE	igd	2	0.00248	10977585	4.4e-14	766345	ieu-a-1239	Years of schooling || id:ieu-a-1239	TRUE	reported	igd	3	TRUE
209	rs7650602	C	T	C	T	0.00939	-0.00300376	0.4286	0.44887	FALSE	FALSE	FALSE	ukb-b-223	3	141147414	0.00115103	462434	0.00909997	Current tobacco smoking || id:ukb-b-223	FALSE	rs7650602	rs7650602	NA	NA	NA	NA	Current tobacco smoking	Current tobacco smoking || ||	TRUE	igd	3	0.00171	141147414	4.11e-08	766345	ieu-a-1239	Years of schooling || id:ieu-a-1239	TRUE	reported	igd	3	TRUE
210	rs76608582	A	C	A	C	0.02798	-0.0116809	0.04082	0.046981	FALSE	FALSE	FALSE	ukb-b-223	19	4474725	0.0028247	462434	3.5e-05	Current tobacco smoking || id:ukb-b-223	FALSE	rs76608582	rs76608582	NA	NA	NA	NA	Current tobacco smoking	Current tobacco smoking || ||	TRUE	igd	19	0.00445	4474725	3.11e-10	766345	ieu-a-1239	Years of schooling || id:ieu-a-1239	TRUE	reported	igd	3	TRUE
211	rs77025239	A	G	A	G	-0.01422	0.00412198	0.1088	0.151987	FALSE	FALSE	FALSE	ukb-b-223	3	180734185	0.00158632	462434	0.00940005	Current tobacco smoking || id:ukb-b-223	FALSE	rs77025239	rs77025239	NA	NA	NA	NA	Current tobacco smoking	Current tobacco smoking || ||	TRUE	igd	3	0.00234	180734185	1.33e-09	766345	ieu-a-1239	Years of schooling || id:ieu-a-1239	TRUE	reported	igd	3	TRUE
212	rs77702622	A	G	A	G	-0.02447	0.000476436	0.07653	0.065744	FALSE	FALSE	FALSE	ukb-b-223	8	143367857	0.00230764	462434	0.84	Current tobacco smoking || id:ukb-b-223	FALSE	rs77702622	rs77702622	NA	NA	NA	NA	Current tobacco smoking	Current tobacco smoking || ||	TRUE	igd	8	0.00351	143367857	2.99e-12	766345	ieu-a-1239	Years of schooling || id:ieu-a-1239	TRUE	reported	igd	3	TRUE
213	rs77835879	G	A	G	A	-0.01601	0.00321883	0.09014	0.100829	FALSE	FALSE	FALSE	ukb-b-223	12	26522623	0.00189796	462434	0.0899995	Current tobacco smoking || id:ukb-b-223	FALSE	rs77835879	rs77835879	NA	NA	NA	NA	Current tobacco smoking	Current tobacco smoking || ||	TRUE	igd	12	0.00288	26522623	2.68e-08	766345	ieu-a-1239	Years of schooling || id:ieu-a-1239	TRUE	reported	igd	3	TRUE
214	rs7803932	A	G	A	G	0.0143	-0.000176101	0.1565	0.171097	FALSE	FALSE	FALSE	ukb-b-223	7	70203673	0.00152387	462434	0.91	Current tobacco smoking || id:ukb-b-223	FALSE	rs7803932	rs7803932	NA	NA	NA	NA	Current tobacco smoking	Current tobacco smoking || ||	TRUE	igd	7	0.00226	70203673	2.44e-10	766345	ieu-a-1239	Years of schooling || id:ieu-a-1239	TRUE	reported	igd	3	TRUE
215	rs7808399	G	A	G	A	0.0107	0.000617066	0.5476	0.561043	FALSE	FALSE	FALSE	ukb-b-223	7	8075222	0.00114878	462434	0.59	Current tobacco smoking || id:ukb-b-223	FALSE	rs7808399	rs7808399	NA	NA	NA	NA	Current tobacco smoking	Current tobacco smoking || ||	TRUE	igd	7	0.00171	8075222	3.78e-10	766345	ieu-a-1239	Years of schooling || id:ieu-a-1239	TRUE	reported	igd	3	TRUE
216	rs7863447	A	G	A	G	0.01678	-0.000891573	0.8333	0.841979	FALSE	FALSE	FALSE	ukb-b-223	9	14155418	0.00156972	462434	0.57	Current tobacco smoking || id:ukb-b-223	FALSE	rs7863447	rs7863447	NA	NA	NA	NA	Current tobacco smoking	Current tobacco smoking || ||	TRUE	igd	9	0.00233	14155418	5.91e-13	766345	ieu-a-1239	Years of schooling || id:ieu-a-1239	TRUE	reported	igd	3	TRUE
217	rs78721320	A	G	A	G	0.01307	-0.00128699	0.2041	0.195425	FALSE	FALSE	FALSE	ukb-b-223	5	3304854	0.0014481	462434	0.37	Current tobacco smoking || id:ukb-b-223	FALSE	rs78721320	rs78721320	NA	NA	NA	NA	Current tobacco smoking	Current tobacco smoking || ||	TRUE	igd	5	0.00219	3304854	2.28e-09	766345	ieu-a-1239	Years of schooling || id:ieu-a-1239	TRUE	reported	igd	3	TRUE
218	rs790647	A	C	A	C	-0.01482	0.00310151	0.2347	0.231975	FALSE	FALSE	FALSE	ukb-b-223	10	106776484	0.00135002	462434	0.0219999	Current tobacco smoking || id:ukb-b-223	FALSE	rs790647	rs790647	NA	NA	NA	NA	Current tobacco smoking	Current tobacco smoking || ||	TRUE	igd	10	0.00202	106776484	2.17e-13	766345	ieu-a-1239	Years of schooling || id:ieu-a-1239	TRUE	reported	igd	3	TRUE
219	rs7924036	T	G	T	G	0.01501	-0.00559773	0.5391	0.503294	FALSE	FALSE	FALSE	ukb-b-223	10	65191645	0.00113835	462434	8.8e-07	Current tobacco smoking || id:ukb-b-223	FALSE	rs7924036	rs7924036	NA	NA	NA	NA	Current tobacco smoking	Current tobacco smoking || ||	TRUE	igd	10	0.0017	65191645	1.07e-18	766345	ieu-a-1239	Years of schooling || id:ieu-a-1239	TRUE	reported	igd	3	TRUE
220	rs79265434	G	A	G	A	0.02331	0.00191481	0.1173	0.119308	FALSE	FALSE	FALSE	ukb-b-223	7	24621381	0.00176929	462434	0.28	Current tobacco smoking || id:ukb-b-223	FALSE	rs79265434	rs79265434	NA	NA	NA	NA	Current tobacco smoking	Current tobacco smoking || ||	TRUE	igd	7	0.00262	24621381	6.08e-19	766345	ieu-a-1239	Years of schooling || id:ieu-a-1239	TRUE	reported	igd	3	TRUE
221	rs79269403	A	G	A	G	0.01447	-0.00456318	0.2228	0.231037	FALSE	FALSE	FALSE	ukb-b-223	3	108036819	0.0013567	462434	0.000769999	Current tobacco smoking || id:ukb-b-223	FALSE	rs79269403	rs79269403	NA	NA	NA	NA	Current tobacco smoking	Current tobacco smoking || ||	TRUE	igd	3	0.00204	108036819	1.17e-12	766345	ieu-a-1239	Years of schooling || id:ieu-a-1239	TRUE	reported	igd	3	TRUE
222	rs795230	T	C	T	C	0.00952	0.00168503	0.4184	0.426816	FALSE	FALSE	FALSE	ukb-b-223	11	30774525	0.00115147	462434	0.14	Current tobacco smoking || id:ukb-b-223	FALSE	rs795230	rs795230	NA	NA	NA	NA	Current tobacco smoking	Current tobacco smoking || ||	TRUE	igd	11	0.00172	30774525	2.97e-08	766345	ieu-a-1239	Years of schooling || id:ieu-a-1239	TRUE	reported	igd	3	TRUE
223	rs79523955	G	A	G	A	-0.01802	0.0041658	0.09524	0.09994	FALSE	FALSE	FALSE	ukb-b-223	1	28799065	0.00192739	462434	0.0309999	Current tobacco smoking || id:ukb-b-223	FALSE	rs79523955	rs79523955	NA	NA	NA	NA	Current tobacco smoking	Current tobacco smoking || ||	TRUE	igd	1	0.00283	28799065	1.87e-10	766345	ieu-a-1239	Years of schooling || id:ieu-a-1239	TRUE	reported	igd	3	TRUE
224	rs7977614	G	A	G	A	0.01325	-0.00396865	0.3078	0.291965	FALSE	FALSE	FALSE	ukb-b-223	12	110115286	0.0012495	462434	0.0015	Current tobacco smoking || id:ukb-b-223	FALSE	rs7977614	rs7977614	NA	NA	NA	NA	Current tobacco smoking	Current tobacco smoking || ||	TRUE	igd	12	0.00198	110115286	2.09e-11	766345	ieu-a-1239	Years of schooling || id:ieu-a-1239	TRUE	reported	igd	3	TRUE
225	rs7993663	C	T	C	T	0.0118	-0.00258342	0.3571	0.353659	FALSE	FALSE	FALSE	ukb-b-223	13	55761771	0.00118884	462434	0.0299999	Current tobacco smoking || id:ukb-b-223	FALSE	rs7993663	rs7993663	NA	NA	NA	NA	Current tobacco smoking	Current tobacco smoking || ||	TRUE	igd	13	0.00178	55761771	3.25e-11	766345	ieu-a-1239	Years of schooling || id:ieu-a-1239	TRUE	reported	igd	3	TRUE
226	rs8008382	C	T	C	T	0.01208	0.00236597	0.6871	0.700051	FALSE	FALSE	FALSE	ukb-b-223	14	104054425	0.00124609	462434	0.0580003	Current tobacco smoking || id:ukb-b-223	FALSE	rs8008382	rs8008382	NA	NA	NA	NA	Current tobacco smoking	Current tobacco smoking || ||	TRUE	igd	14	0.00185	104054425	6.12e-11	766345	ieu-a-1239	Years of schooling || id:ieu-a-1239	TRUE	reported	igd	3	TRUE
227	rs80171383	A	G	A	G	0.0145	-0.00529425	0.1241	0.144565	FALSE	FALSE	FALSE	ukb-b-223	11	46084677	0.00162255	462434	0.00109999	Current tobacco smoking || id:ukb-b-223	FALSE	rs80171383	rs80171383	NA	NA	NA	NA	Current tobacco smoking	Current tobacco smoking || ||	TRUE	igd	11	0.00241	46084677	1.83e-09	766345	ieu-a-1239	Years of schooling || id:ieu-a-1239	TRUE	reported	igd	3	TRUE
228	rs8020034	A	G	A	G	0.01782	-0.00301929	0.2058	0.18138	FALSE	FALSE	FALSE	ukb-b-223	14	26981100	0.00147894	462434	0.0409996	Current tobacco smoking || id:ukb-b-223	FALSE	rs8020034	rs8020034	NA	NA	NA	NA	Current tobacco smoking	Current tobacco smoking || ||	TRUE	igd	14	0.00223	26981100	1.17e-15	766345	ieu-a-1239	Years of schooling || id:ieu-a-1239	TRUE	reported	igd	3	TRUE
229	rs818415	G	T	G	T	0.01235	-0.0022421	0.182	0.189769	FALSE	FALSE	FALSE	ukb-b-223	16	65448079	0.00144956	462434	0.12	Current tobacco smoking || id:ukb-b-223	FALSE	rs818415	rs818415	NA	NA	NA	NA	Current tobacco smoking	Current tobacco smoking || ||	TRUE	igd	16	0.00219	65448079	1.72e-08	766345	ieu-a-1239	Years of schooling || id:ieu-a-1239	TRUE	reported	igd	3	TRUE
230	rs837080	C	T	C	T	0.01092	-0.00112283	0.4932	0.468226	FALSE	FALSE	FALSE	ukb-b-223	8	130925116	0.00114072	462434	0.32	Current tobacco smoking || id:ukb-b-223	FALSE	rs837080	rs837080	NA	NA	NA	NA	Current tobacco smoking	Current tobacco smoking || ||	TRUE	igd	8	0.0017	130925116	1.43e-10	766345	ieu-a-1239	Years of schooling || id:ieu-a-1239	TRUE	reported	igd	3	TRUE
231	rs892612	C	A	C	A	0.01464	-0.0022608	0.8418	0.844849	FALSE	FALSE	FALSE	ukb-b-223	5	136533365	0.00157255	462434	0.15	Current tobacco smoking || id:ukb-b-223	FALSE	rs892612	rs892612	NA	NA	NA	NA	Current tobacco smoking	Current tobacco smoking || ||	TRUE	igd	5	0.00237	136533365	6.63e-10	766345	ieu-a-1239	Years of schooling || id:ieu-a-1239	TRUE	reported	igd	3	TRUE
232	rs894067	A	G	A	G	0.01041	-0.000571461	0.3929	0.383854	FALSE	FALSE	FALSE	ukb-b-223	11	76454408	0.00116952	462434	0.630001	Current tobacco smoking || id:ukb-b-223	FALSE	rs894067	rs894067	NA	NA	NA	NA	Current tobacco smoking	Current tobacco smoking || ||	TRUE	igd	11	0.00175	76454408	2.74e-09	766345	ieu-a-1239	Years of schooling || id:ieu-a-1239	TRUE	reported	igd	3	TRUE
233	rs9289300	C	T	C	T	0.01512	-0.00124044	0.1837	0.159864	FALSE	FALSE	FALSE	ukb-b-223	3	127144988	0.00156228	462434	0.43	Current tobacco smoking || id:ukb-b-223	FALSE	rs9289300	rs9289300	NA	NA	NA	NA	Current tobacco smoking	Current tobacco smoking || ||	TRUE	igd	3	0.00234	127144988	1.1e-10	766345	ieu-a-1239	Years of schooling || id:ieu-a-1239	TRUE	reported	igd	3	TRUE
234	rs9320493	G	A	G	A	-0.01394	0.00354262	0.8639	0.848969	FALSE	FALSE	FALSE	ukb-b-223	6	114742697	0.00159265	462434	0.0259998	Current tobacco smoking || id:ukb-b-223	FALSE	rs9320493	rs9320493	NA	NA	NA	NA	Current tobacco smoking	Current tobacco smoking || ||	TRUE	igd	6	0.0024	114742697	6.13e-09	766345	ieu-a-1239	Years of schooling || id:ieu-a-1239	TRUE	reported	igd	3	TRUE
235	rs9342482	T	G	T	G	0.01264	-0.0025767	0.2908	0.250165	FALSE	FALSE	FALSE	ukb-b-223	6	66223843	0.00131717	462434	0.05	Current tobacco smoking || id:ukb-b-223	FALSE	rs9342482	rs9342482	NA	NA	NA	NA	Current tobacco smoking	Current tobacco smoking || ||	TRUE	igd	6	0.00197	66223843	1.36e-10	766345	ieu-a-1239	Years of schooling || id:ieu-a-1239	TRUE	reported	igd	3	TRUE
236	rs9349956	C	A	C	A	0.01881	-0.00149088	0.2398	0.185071	FALSE	FALSE	FALSE	ukb-b-223	6	14718260	0.00146682	462434	0.31	Current tobacco smoking || id:ukb-b-223	FALSE	rs9349956	rs9349956	NA	NA	NA	NA	Current tobacco smoking	Current tobacco smoking || ||	TRUE	igd	6	0.00225	14718260	6.28e-17	766345	ieu-a-1239	Years of schooling || id:ieu-a-1239	TRUE	reported	igd	3	TRUE
237	rs9384679	T	C	T	C	-0.00959	-0.000692606	0.4082	0.370732	FALSE	FALSE	FALSE	ukb-b-223	6	108864419	0.00117626	462434	0.56	Current tobacco smoking || id:ukb-b-223	FALSE	rs9384679	rs9384679	NA	NA	NA	NA	Current tobacco smoking	Current tobacco smoking || ||	TRUE	igd	6	0.00176	108864419	4.88e-08	766345	ieu-a-1239	Years of schooling || id:ieu-a-1239	TRUE	reported	igd	3	TRUE
238	rs9386319	G	A	G	A	0.00991	-0.00203966	0.4269	0.390704	FALSE	FALSE	FALSE	ukb-b-223	6	96566419	0.00116836	462434	0.0810009	Current tobacco smoking || id:ukb-b-223	FALSE	rs9386319	rs9386319	NA	NA	NA	NA	Current tobacco smoking	Current tobacco smoking || ||	TRUE	igd	6	0.00174	96566419	1.27e-08	766345	ieu-a-1239	Years of schooling || id:ieu-a-1239	TRUE	reported	igd	3	TRUE
239	rs9386787	G	A	G	A	0.00958	0.000688671	0.5136	0.524333	FALSE	FALSE	FALSE	ukb-b-223	6	109600293	0.00113919	462434	0.55	Current tobacco smoking || id:ukb-b-223	FALSE	rs9386787	rs9386787	NA	NA	NA	NA	Current tobacco smoking	Current tobacco smoking || ||	TRUE	igd	6	0.0017	109600293	1.82e-08	766345	ieu-a-1239	Years of schooling || id:ieu-a-1239	TRUE	reported	igd	3	TRUE
240	rs9436866	C	A	C	A	0.01882	-0.000443479	0.09524	0.095445	FALSE	FALSE	FALSE	ukb-b-223	1	69427576	0.00193914	462434	0.82	Current tobacco smoking || id:ukb-b-223	FALSE	rs9436866	rs9436866	NA	NA	NA	NA	Current tobacco smoking	Current tobacco smoking || ||	TRUE	igd	1	0.00289	69427576	7.45e-11	766345	ieu-a-1239	Years of schooling || id:ieu-a-1239	TRUE	reported	igd	3	TRUE
241	rs9503598	A	G	A	G	0.01079	-0.00243778	0.4388	0.441822	FALSE	FALSE	FALSE	ukb-b-223	6	3446263	0.00115607	462434	0.0350002	Current tobacco smoking || id:ukb-b-223	FALSE	rs9503598	rs9503598	NA	NA	NA	NA	Current tobacco smoking	Current tobacco smoking || ||	TRUE	igd	6	0.00171	3446263	3.12e-10	766345	ieu-a-1239	Years of schooling || id:ieu-a-1239	TRUE	reported	igd	3	TRUE
242	rs9556958	T	C	T	C	-0.0108	0.000539549	0.5289	0.524348	FALSE	FALSE	FALSE	ukb-b-223	13	99100046	0.00114601	462434	0.64	Current tobacco smoking || id:ukb-b-223	FALSE	rs9556958	rs9556958	NA	NA	NA	NA	Current tobacco smoking	Current tobacco smoking || ||	TRUE	igd	13	0.0017	99100046	2.38e-10	766345	ieu-a-1239	Years of schooling || id:ieu-a-1239	TRUE	reported	igd	3	TRUE
243	rs9616906	A	G	A	G	0.01497	-0.00154463	0.4235	0.441039	FALSE	FALSE	FALSE	ukb-b-223	22	51104680	0.00114574	462434	0.18	Current tobacco smoking || id:ukb-b-223	FALSE	rs9616906	rs9616906	NA	NA	NA	NA	Current tobacco smoking	Current tobacco smoking || ||	TRUE	igd	22	0.00172	51104680	2.92e-18	766345	ieu-a-1239	Years of schooling || id:ieu-a-1239	TRUE	reported	igd	3	TRUE
244	rs9704097	A	C	A	C	-0.0103	0.00196753	0.4728	0.506494	FALSE	FALSE	FALSE	ukb-b-223	11	24980643	0.00113817	462434	0.0840001	Current tobacco smoking || id:ukb-b-223	FALSE	rs9704097	rs9704097	NA	NA	NA	NA	Current tobacco smoking	Current tobacco smoking || ||	TRUE	igd	11	0.00171	24980643	1.61e-09	766345	ieu-a-1239	Years of schooling || id:ieu-a-1239	TRUE	reported	igd	3	TRUE
245	rs9882532	C	T	C	T	-0.01208	0.00474267	0.3639	0.357153	FALSE	FALSE	FALSE	ukb-b-223	3	16865845	0.00119192	462434	6.9e-05	Current tobacco smoking || id:ukb-b-223	FALSE	rs9882532	rs9882532	NA	NA	NA	NA	Current tobacco smoking	Current tobacco smoking || ||	TRUE	igd	3	0.00177	16865845	8.17e-12	766345	ieu-a-1239	Years of schooling || id:ieu-a-1239	TRUE	reported	igd	3	TRUE
246	rs9914918	A	G	A	G	0.01155	-0.00366936	0.2823	0.292833	FALSE	FALSE	FALSE	ukb-b-223	17	46962021	0.00124936	462434	0.00329997	Current tobacco smoking || id:ukb-b-223	FALSE	rs9914918	rs9914918	NA	NA	NA	NA	Current tobacco smoking	Current tobacco smoking || ||	TRUE	igd	17	0.00189	46962021	8.9e-10	766345	ieu-a-1239	Years of schooling || id:ieu-a-1239	TRUE	reported	igd	3	TRUE
247	rs9933256	G	A	G	A	-0.01134	0.00285346	0.4082	0.459721	FALSE	FALSE	FALSE	ukb-b-223	16	1246748	0.00114307	462434	0.0129999	Current tobacco smoking || id:ukb-b-223	FALSE	rs9933256	rs9933256	NA	NA	NA	NA	Current tobacco smoking	Current tobacco smoking || ||	TRUE	igd	16	0.00172	1246748	4.57e-11	766345	ieu-a-1239	Years of schooling || id:ieu-a-1239	TRUE	reported	igd	3	TRUE
248	rs9936270	T	C	T	C	-0.0136	0.000854771	0.3078	0.242743	FALSE	FALSE	FALSE	ukb-b-223	16	12215741	0.00132822	462434	0.52	Current tobacco smoking || id:ukb-b-223	FALSE	rs9936270	rs9936270	NA	NA	NA	NA	Current tobacco smoking	Current tobacco smoking || ||	TRUE	igd	16	0.00198	12215741	6.43e-12	766345	ieu-a-1239	Years of schooling || id:ieu-a-1239	TRUE	reported	igd	3	TRUE
249	rs9964724	T	C	T	C	0.01978	-0.00423497	0.6599	0.681741	FALSE	FALSE	FALSE	ukb-b-223	18	35159124	0.00122359	462434	0.000539995	Current tobacco smoking || id:ukb-b-223	FALSE	rs9964724	rs9964724	NA	NA	NA	NA	Current tobacco smoking	Current tobacco smoking || ||	TRUE	igd	18	0.00183	35159124	2.66e-27	766345	ieu-a-1239	Years of schooling || id:ieu-a-1239	TRUE	reported	igd	3	TRUE
250	rs9995567	A	G	A	G	0.00998	-0.001997	0.3827	0.360583	FALSE	FALSE	FALSE	ukb-b-223	4	163698499	0.00118853	462434	0.0929994	Current tobacco smoking || id:ukb-b-223	FALSE	rs9995567	rs9995567	NA	NA	NA	NA	Current tobacco smoking	Current tobacco smoking || ||	TRUE	igd	4	0.00178	163698499	1.93e-08	766345	ieu-a-1239	Years of schooling || id:ieu-a-1239	TRUE	reported	igd	3	TRUE

## Sheet: EA-Drinking
	SNP	effect_allele.exposure	other_allele.exposure	effect_allele.outcome	other_allele.outcome	beta.exposure	beta.outcome	eaf.exposure	eaf.outcome	remove	palindromic	ambiguous	id.outcome	chr	pos	se.outcome	samplesize.outcome	pval.outcome	outcome	originalname.outcome	outcome.deprecated	mr_keep.outcome	data_source.outcome	chr.exposure	se.exposure	pos.exposure	pval.exposure	samplesize.exposure	id.exposure	exposure	mr_keep.exposure	pval_origin.exposure	data_source.exposure	action	mr_keep
1	rs10073890	G	A	G	A	-0.01262	0.000296469	0.7364	0.738512	FALSE	FALSE	FALSE	ukb-b-5779	5	124288028	0.00344914	462346	0.93	Alcohol intake frequency. || id:ukb-b-5779	Alcohol intake frequency.	Alcohol intake frequency. || ||	TRUE	igd	5	0.00196	124288028	1.11e-10	766345	ieu-a-1239	Years of schooling || id:ieu-a-1239	TRUE	reported	igd	3	TRUE
2	rs1008078	T	C	T	C	-0.01738	0.00275992	0.4099	0.395522	FALSE	FALSE	FALSE	ukb-b-5779	1	91189731	0.00310333	462346	0.37	Alcohol intake frequency. || id:ukb-b-5779	Alcohol intake frequency.	Alcohol intake frequency. || ||	TRUE	igd	1	0.00173	91189731	1.2e-23	766345	ieu-a-1239	Years of schooling || id:ieu-a-1239	TRUE	reported	igd	3	TRUE
3	rs10189857	G	A	G	A	-0.01725	0.0138779	0.4184	0.432022	FALSE	FALSE	FALSE	ukb-b-5779	2	60713235	0.0030574	462346	5.6e-06	Alcohol intake frequency. || id:ukb-b-5779	Alcohol intake frequency.	Alcohol intake frequency. || ||	TRUE	igd	2	0.00171	60713235	6.7e-24	766345	ieu-a-1239	Years of schooling || id:ieu-a-1239	TRUE	reported	igd	3	TRUE
4	rs10205801	A	G	A	G	-0.01053	0.010434	0.5068	0.553591	FALSE	FALSE	FALSE	ukb-b-5779	2	233597196	0.00304353	462346	0.00061	Alcohol intake frequency. || id:ukb-b-5779	Alcohol intake frequency.	Alcohol intake frequency. || ||	TRUE	igd	2	0.00171	233597196	7.17e-10	766345	ieu-a-1239	Years of schooling || id:ieu-a-1239	TRUE	reported	igd	3	TRUE
5	rs10215082	G	A	G	A	0.01303	-0.00731196	0.5612	0.530419	FALSE	FALSE	FALSE	ukb-b-5779	7	92657985	0.0030361	462346	0.016	Alcohol intake frequency. || id:ukb-b-5779	Alcohol intake frequency.	Alcohol intake frequency. || ||	TRUE	igd	7	0.00172	92657985	3.33e-14	766345	ieu-a-1239	Years of schooling || id:ieu-a-1239	TRUE	reported	igd	3	TRUE
6	rs10240905	C	T	C	T	0.01167	-0.00751951	0.6684	0.629759	FALSE	FALSE	FALSE	ukb-b-5779	7	32263069	0.00315658	462346	0.017	Alcohol intake frequency. || id:ukb-b-5779	Alcohol intake frequency.	Alcohol intake frequency. || ||	TRUE	igd	7	0.00177	32263069	3.79e-11	766345	ieu-a-1239	Years of schooling || id:ieu-a-1239	TRUE	reported	igd	3	TRUE
7	rs10456918	C	A	C	A	0.01485	-0.0150459	0.182	0.180201	FALSE	FALSE	FALSE	ukb-b-5779	6	119233480	0.0039334	462346	0.000129999	Alcohol intake frequency. || id:ukb-b-5779	Alcohol intake frequency.	Alcohol intake frequency. || ||	TRUE	igd	6	0.00224	119233480	3.67e-11	766345	ieu-a-1239	Years of schooling || id:ieu-a-1239	TRUE	reported	igd	3	TRUE
8	rs1051474	C	T	C	T	0.01301	-0.00181413	0.2738	0.284261	FALSE	FALSE	FALSE	ukb-b-5779	9	111881856	0.00335282	462346	0.59	Alcohol intake frequency. || id:ukb-b-5779	Alcohol intake frequency.	Alcohol intake frequency. || ||	TRUE	igd	9	0.00188	111881856	4.86e-12	766345	ieu-a-1239	Years of schooling || id:ieu-a-1239	TRUE	reported	igd	3	TRUE
9	rs10765775	A	G	A	G	0.01488	-0.00395314	0.3963	0.391332	FALSE	FALSE	FALSE	ukb-b-5779	11	95656362	0.00311658	462346	0.2	Alcohol intake frequency. || id:ukb-b-5779	Alcohol intake frequency.	Alcohol intake frequency. || ||	TRUE	igd	11	0.00176	95656362	2.62e-17	766345	ieu-a-1239	Years of schooling || id:ieu-a-1239	TRUE	reported	igd	3	TRUE
10	rs10797055	G	A	G	A	0.00986	-0.00743987	0.5102	0.478049	FALSE	FALSE	FALSE	ukb-b-5779	1	159906849	0.00303146	462346	0.0140001	Alcohol intake frequency. || id:ukb-b-5779	Alcohol intake frequency.	Alcohol intake frequency. || ||	TRUE	igd	1	0.00172	159906849	1.04e-08	766345	ieu-a-1239	Years of schooling || id:ieu-a-1239	TRUE	reported	igd	3	TRUE
11	rs10798418	T	C	T	C	-0.00957	0.00306702	0.466	0.402717	FALSE	FALSE	FALSE	ukb-b-5779	1	175839834	0.00308844	462346	0.32	Alcohol intake frequency. || id:ukb-b-5779	Alcohol intake frequency.	Alcohol intake frequency. || ||	TRUE	igd	1	0.00173	175839834	3.29e-08	766345	ieu-a-1239	Years of schooling || id:ieu-a-1239	TRUE	reported	igd	3	TRUE
12	rs10856785	T	C	T	C	-0.01132	0.0091695	0.7296	0.727058	FALSE	FALSE	FALSE	ukb-b-5779	2	16650175	0.00339334	462346	0.00690001	Alcohol intake frequency. || id:ukb-b-5779	Alcohol intake frequency.	Alcohol intake frequency. || ||	TRUE	igd	2	0.00192	16650175	3.83e-09	766345	ieu-a-1239	Years of schooling || id:ieu-a-1239	TRUE	reported	igd	3	TRUE
13	rs10887801	T	G	T	G	0.01087	-0.00462846	0.4371	0.432282	FALSE	FALSE	FALSE	ukb-b-5779	10	90079714	0.0030629	462346	0.13	Alcohol intake frequency. || id:ukb-b-5779	Alcohol intake frequency.	Alcohol intake frequency. || ||	TRUE	igd	10	0.00171	90079714	2.27e-10	766345	ieu-a-1239	Years of schooling || id:ieu-a-1239	TRUE	reported	igd	3	TRUE
14	rs10940921	G	T	G	T	-0.01089	0.00861292	0.5697	0.582691	FALSE	FALSE	FALSE	ukb-b-5779	5	30808645	0.00308255	462346	0.00519996	Alcohol intake frequency. || id:ukb-b-5779	Alcohol intake frequency.	Alcohol intake frequency. || ||	TRUE	igd	5	0.00177	30808645	7e-10	766345	ieu-a-1239	Years of schooling || id:ieu-a-1239	TRUE	reported	igd	3	TRUE
15	rs10994777	A	G	A	G	0.0146	-0.0128268	0.1395	0.161624	FALSE	FALSE	FALSE	ukb-b-5779	10	63233988	0.00412086	462346	0.00189998	Alcohol intake frequency. || id:ukb-b-5779	Alcohol intake frequency.	Alcohol intake frequency. || ||	TRUE	igd	10	0.00232	63233988	3.36e-10	766345	ieu-a-1239	Years of schooling || id:ieu-a-1239	TRUE	reported	igd	3	TRUE
16	rs11023749	A	G	A	G	0.01132	-0.00418143	0.6701	0.664774	FALSE	FALSE	FALSE	ukb-b-5779	11	15889272	0.00320672	462346	0.19	Alcohol intake frequency. || id:ukb-b-5779	Alcohol intake frequency.	Alcohol intake frequency. || ||	TRUE	igd	11	0.0018	15889272	2.96e-10	766345	ieu-a-1239	Years of schooling || id:ieu-a-1239	TRUE	reported	igd	3	TRUE
17	rs1105307	A	G	A	G	-0.01173	0.00410471	0.2449	0.258776	FALSE	FALSE	FALSE	ukb-b-5779	9	72046040	0.00346237	462346	0.24	Alcohol intake frequency. || id:ukb-b-5779	Alcohol intake frequency.	Alcohol intake frequency. || ||	TRUE	igd	9	0.00195	72046040	1.67e-09	766345	ieu-a-1239	Years of schooling || id:ieu-a-1239	TRUE	reported	igd	3	TRUE
18	rs1106090	A	G	A	G	0.01173	-0.0160364	0.6259	0.630829	FALSE	FALSE	FALSE	ukb-b-5779	2	58068741	0.00314903	462346	3.5e-07	Alcohol intake frequency. || id:ukb-b-5779	Alcohol intake frequency.	Alcohol intake frequency. || ||	TRUE	igd	2	0.00175	58068741	2.09e-11	766345	ieu-a-1239	Years of schooling || id:ieu-a-1239	TRUE	reported	igd	3	TRUE
19	rs11081529	C	T	C	T	-0.01311	0.0134104	0.2568	0.292922	FALSE	FALSE	FALSE	ukb-b-5779	18	75902735	0.0033336	462346	5.8e-05	Alcohol intake frequency. || id:ukb-b-5779	Alcohol intake frequency.	Alcohol intake frequency. || ||	TRUE	igd	18	0.00186	75902735	1.82e-12	766345	ieu-a-1239	Years of schooling || id:ieu-a-1239	TRUE	reported	igd	3	TRUE
20	rs11123818	A	G	A	G	0.02081	-0.00528769	0.3946	0.378217	FALSE	FALSE	FALSE	ukb-b-5779	2	100867308	0.00312034	462346	0.0899995	Alcohol intake frequency. || id:ukb-b-5779	Alcohol intake frequency.	Alcohol intake frequency. || ||	TRUE	igd	2	0.00175	100867308	1.72e-32	766345	ieu-a-1239	Years of schooling || id:ieu-a-1239	TRUE	reported	igd	3	TRUE
21	rs111821073	T	C	T	C	0.01385	-0.0137116	0.1633	0.156983	FALSE	FALSE	FALSE	ukb-b-5779	9	99084793	0.004198	462346	0.00109999	Alcohol intake frequency. || id:ukb-b-5779	Alcohol intake frequency.	Alcohol intake frequency. || ||	TRUE	igd	9	0.00237	99084793	4.85e-09	766345	ieu-a-1239	Years of schooling || id:ieu-a-1239	TRUE	reported	igd	3	TRUE
22	rs112687095	A	G	A	G	0.01325	-0.00775622	0.165	0.173036	FALSE	FALSE	FALSE	ukb-b-5779	4	1777045	0.00407269	462346	0.0569994	Alcohol intake frequency. || id:ukb-b-5779	Alcohol intake frequency.	Alcohol intake frequency. || ||	TRUE	igd	4	0.00238	1777045	2.42e-08	766345	ieu-a-1239	Years of schooling || id:ieu-a-1239	TRUE	reported	igd	3	TRUE
23	rs113182709	A	G	A	G	0.03225	-0.0252845	0.02381	0.026327	FALSE	FALSE	FALSE	ukb-b-5779	8	143297485	0.00969274	462346	0.00909997	Alcohol intake frequency. || id:ukb-b-5779	Alcohol intake frequency.	Alcohol intake frequency. || ||	TRUE	igd	8	0.00567	143297485	1.29e-08	766345	ieu-a-1239	Years of schooling || id:ieu-a-1239	TRUE	reported	igd	3	TRUE
24	rs113520408	A	G	A	G	0.01304	-0.00455074	0.2857	0.282306	FALSE	FALSE	FALSE	ukb-b-5779	7	128402782	0.00337365	462346	0.18	Alcohol intake frequency. || id:ukb-b-5779	Alcohol intake frequency.	Alcohol intake frequency. || ||	TRUE	igd	7	0.00192	128402782	1.02e-11	766345	ieu-a-1239	Years of schooling || id:ieu-a-1239	TRUE	reported	igd	3	TRUE
25	rs113615161	T	C	T	C	-0.01472	0.0169498	0.1395	0.133349	FALSE	FALSE	FALSE	ukb-b-5779	7	114519339	0.00445532	462346	0.000140001	Alcohol intake frequency. || id:ukb-b-5779	Alcohol intake frequency.	Alcohol intake frequency. || ||	TRUE	igd	7	0.0025	114519339	3.97e-09	766345	ieu-a-1239	Years of schooling || id:ieu-a-1239	TRUE	reported	igd	3	TRUE
26	rs1143770	T	C	T	C	0.01136	-0.00408738	0.5918	0.572552	FALSE	FALSE	FALSE	ukb-b-5779	11	122017598	0.00306874	462346	0.18	Alcohol intake frequency. || id:ukb-b-5779	Alcohol intake frequency.	Alcohol intake frequency. || ||	TRUE	igd	11	0.00172	122017598	4.31e-11	766345	ieu-a-1239	Years of schooling || id:ieu-a-1239	TRUE	reported	igd	3	TRUE
27	rs115454970	T	G	T	G	-0.01185	0.00852659	0.3044	0.255353	FALSE	FALSE	FALSE	ukb-b-5779	4	67091953	0.00352512	462346	0.016	Alcohol intake frequency. || id:ukb-b-5779	Alcohol intake frequency.	Alcohol intake frequency. || ||	TRUE	igd	4	0.00199	67091953	2.76e-09	766345	ieu-a-1239	Years of schooling || id:ieu-a-1239	TRUE	reported	igd	3	TRUE
28	rs11601122	G	A	G	A	-0.01947	-0.000587634	0.1497	0.160765	FALSE	FALSE	FALSE	ukb-b-5779	11	72362718	0.00413166	462346	0.89	Alcohol intake frequency. || id:ukb-b-5779	Alcohol intake frequency.	Alcohol intake frequency. || ||	TRUE	igd	11	0.0023	72362718	2.24e-17	766345	ieu-a-1239	Years of schooling || id:ieu-a-1239	TRUE	reported	igd	3	TRUE
29	rs11620355	A	G	A	G	0.01756	-0.0176963	0.1156	0.087418	FALSE	FALSE	FALSE	ukb-b-5779	13	92044587	0.00541505	462346	0.00109999	Alcohol intake frequency. || id:ukb-b-5779	Alcohol intake frequency.	Alcohol intake frequency. || ||	TRUE	igd	13	0.003	92044587	4.77e-09	766345	ieu-a-1239	Years of schooling || id:ieu-a-1239	TRUE	reported	igd	3	TRUE
30	rs11627087	G	A	G	A	-0.01788	-0.00969172	0.08503	0.071965	FALSE	FALSE	FALSE	ukb-b-5779	14	57300708	0.00589953	462346	0.1	Alcohol intake frequency. || id:ukb-b-5779	Alcohol intake frequency.	Alcohol intake frequency. || ||	TRUE	igd	14	0.00325	57300708	3.71e-08	766345	ieu-a-1239	Years of schooling || id:ieu-a-1239	TRUE	reported	igd	3	TRUE
31	rs11635092	A	G	A	G	-0.01231	0.00598138	0.3639	0.360559	FALSE	FALSE	FALSE	ukb-b-5779	15	27234553	0.00317325	462346	0.0589997	Alcohol intake frequency. || id:ukb-b-5779	Alcohol intake frequency.	Alcohol intake frequency. || ||	TRUE	igd	15	0.00177	27234553	3.89e-12	766345	ieu-a-1239	Years of schooling || id:ieu-a-1239	TRUE	reported	igd	3	TRUE
32	rs11657342	A	G	A	G	0.01404	-0.00636542	0.3554	0.369264	FALSE	FALSE	FALSE	ukb-b-5779	17	79355294	0.00313941	462346	0.0430002	Alcohol intake frequency. || id:ukb-b-5779	Alcohol intake frequency.	Alcohol intake frequency. || ||	TRUE	igd	17	0.00191	79355294	1.94e-13	766345	ieu-a-1239	Years of schooling || id:ieu-a-1239	TRUE	reported	igd	3	TRUE
33	rs11663602	A	C	A	C	-0.01213	0.00931199	0.2568	0.276761	FALSE	FALSE	FALSE	ukb-b-5779	18	77578191	0.00339439	462346	0.0061	Alcohol intake frequency. || id:ukb-b-5779	Alcohol intake frequency.	Alcohol intake frequency. || ||	TRUE	igd	18	0.0019	77578191	1.64e-10	766345	ieu-a-1239	Years of schooling || id:ieu-a-1239	TRUE	reported	igd	3	TRUE
34	rs11678980	A	G	A	G	-0.01744	0.00507859	0.4456	0.461299	FALSE	FALSE	FALSE	ukb-b-5779	2	162101261	0.00313581	462346	0.11	Alcohol intake frequency. || id:ukb-b-5779	Alcohol intake frequency.	Alcohol intake frequency. || ||	TRUE	igd	2	0.00172	162101261	4.29e-24	766345	ieu-a-1239	Years of schooling || id:ieu-a-1239	TRUE	reported	igd	3	TRUE
35	rs11681861	G	T	G	T	-0.01435	0.00926483	0.1565	0.13018	FALSE	FALSE	FALSE	ukb-b-5779	2	29633087	0.00451717	462346	0.04	Alcohol intake frequency. || id:ukb-b-5779	Alcohol intake frequency.	Alcohol intake frequency. || ||	TRUE	igd	2	0.00259	29633087	2.88e-08	766345	ieu-a-1239	Years of schooling || id:ieu-a-1239	TRUE	reported	igd	3	TRUE
36	rs11694904	T	C	T	C	0.01215	-0.00863313	0.3384	0.312044	FALSE	FALSE	FALSE	ukb-b-5779	2	180925445	0.00327708	462346	0.00840001	Alcohol intake frequency. || id:ukb-b-5779	Alcohol intake frequency.	Alcohol intake frequency. || ||	TRUE	igd	2	0.00185	180925445	4.78e-11	766345	ieu-a-1239	Years of schooling || id:ieu-a-1239	TRUE	reported	igd	3	TRUE
37	rs11732657	A	G	A	G	-0.01274	0.00813041	0.7007	0.740335	FALSE	FALSE	FALSE	ukb-b-5779	4	172427073	0.0034703	462346	0.0189998	Alcohol intake frequency. || id:ukb-b-5779	Alcohol intake frequency.	Alcohol intake frequency. || ||	TRUE	igd	4	0.00197	172427073	9.54e-11	766345	ieu-a-1239	Years of schooling || id:ieu-a-1239	TRUE	reported	igd	3	TRUE
38	rs117468730	A	G	A	G	-0.03521	0.0154138	0.0119	0.02045	FALSE	FALSE	FALSE	ukb-b-5779	16	10205467	0.01079	462346	0.15	Alcohol intake frequency. || id:ukb-b-5779	Alcohol intake frequency.	Alcohol intake frequency. || ||	TRUE	igd	16	0.00597	10205467	3.79e-09	766345	ieu-a-1239	Years of schooling || id:ieu-a-1239	TRUE	reported	igd	3	TRUE
39	rs11752914	C	T	C	T	-0.01208	0.00908527	0.1973	0.195823	FALSE	FALSE	FALSE	ukb-b-5779	6	155910988	0.00382073	462346	0.017	Alcohol intake frequency. || id:ukb-b-5779	Alcohol intake frequency.	Alcohol intake frequency. || ||	TRUE	igd	6	0.00216	155910988	2.13e-08	766345	ieu-a-1239	Years of schooling || id:ieu-a-1239	TRUE	reported	igd	3	TRUE
40	rs11871429	G	A	G	A	-0.01425	0.00942243	0.2041	0.226581	FALSE	FALSE	FALSE	ukb-b-5779	17	42920929	0.00361882	462346	0.00920005	Alcohol intake frequency. || id:ukb-b-5779	Alcohol intake frequency.	Alcohol intake frequency. || ||	TRUE	igd	17	0.00202	42920929	1.92e-12	766345	ieu-a-1239	Years of schooling || id:ieu-a-1239	TRUE	reported	igd	3	TRUE
41	rs12028010	C	T	C	T	-0.01696	-0.00106876	0.2228	0.231975	FALSE	FALSE	FALSE	ukb-b-5779	1	41764471	0.00360445	462346	0.77	Alcohol intake frequency. || id:ukb-b-5779	Alcohol intake frequency.	Alcohol intake frequency. || ||	TRUE	igd	1	0.00202	41764471	4.51e-17	766345	ieu-a-1239	Years of schooling || id:ieu-a-1239	TRUE	reported	igd	3	TRUE
42	rs12375949	C	T	C	T	0.01447	-0.00371354	0.5697	0.561052	FALSE	FALSE	FALSE	ukb-b-5779	9	124617900	0.00304726	462346	0.22	Alcohol intake frequency. || id:ukb-b-5779	Alcohol intake frequency.	Alcohol intake frequency. || ||	TRUE	igd	9	0.00172	124617900	3.31e-17	766345	ieu-a-1239	Years of schooling || id:ieu-a-1239	TRUE	reported	igd	3	TRUE
43	rs12468040	G	T	G	T	-0.01432	0.00687255	0.6037	0.620335	FALSE	FALSE	FALSE	ukb-b-5779	2	44854981	0.00311459	462346	0.0269998	Alcohol intake frequency. || id:ukb-b-5779	Alcohol intake frequency.	Alcohol intake frequency. || ||	TRUE	igd	2	0.00175	44854981	2.46e-16	766345	ieu-a-1239	Years of schooling || id:ieu-a-1239	TRUE	reported	igd	3	TRUE
44	rs12503522	T	C	T	C	-0.01125	-4.5e-05	0.2483	0.284013	FALSE	FALSE	FALSE	ukb-b-5779	4	94543233	0.00336432	462346	0.99	Alcohol intake frequency. || id:ukb-b-5779	Alcohol intake frequency.	Alcohol intake frequency. || ||	TRUE	igd	4	0.00188	94543233	2.24e-09	766345	ieu-a-1239	Years of schooling || id:ieu-a-1239	TRUE	reported	igd	3	TRUE
45	rs12519073	T	C	T	C	-0.01221	0.00608621	0.2381	0.225237	FALSE	FALSE	FALSE	ukb-b-5779	5	136776762	0.00363249	462346	0.0940005	Alcohol intake frequency. || id:ukb-b-5779	Alcohol intake frequency.	Alcohol intake frequency. || ||	TRUE	igd	5	0.00202	136776762	1.6e-09	766345	ieu-a-1239	Years of schooling || id:ieu-a-1239	TRUE	reported	igd	3	TRUE
46	rs12574281	C	A	C	A	0.01077	-0.00628038	0.3997	0.380407	FALSE	FALSE	FALSE	ukb-b-5779	11	131205421	0.0031254	462346	0.0439997	Alcohol intake frequency. || id:ukb-b-5779	Alcohol intake frequency.	Alcohol intake frequency. || ||	TRUE	igd	11	0.00176	131205421	8.85e-10	766345	ieu-a-1239	Years of schooling || id:ieu-a-1239	TRUE	reported	igd	3	TRUE
47	rs12602286	T	G	T	G	0.01701	-0.000388826	0.8861	0.873538	FALSE	FALSE	FALSE	ukb-b-5779	17	19236954	0.00455497	462346	0.93	Alcohol intake frequency. || id:ukb-b-5779	Alcohol intake frequency.	Alcohol intake frequency. || ||	TRUE	igd	17	0.00255	19236954	2.37e-11	766345	ieu-a-1239	Years of schooling || id:ieu-a-1239	TRUE	reported	igd	3	TRUE
48	rs12643771	T	C	T	C	0.01518	-0.0101021	0.3112	0.315214	FALSE	FALSE	FALSE	ukb-b-5779	4	140753103	0.00328386	462346	0.0021	Alcohol intake frequency. || id:ukb-b-5779	Alcohol intake frequency.	Alcohol intake frequency. || ||	TRUE	igd	4	0.00184	140753103	1.61e-16	766345	ieu-a-1239	Years of schooling || id:ieu-a-1239	TRUE	reported	igd	3	TRUE
49	rs12682775	C	T	C	T	0.01187	0.00142041	0.2143	0.219064	FALSE	FALSE	FALSE	ukb-b-5779	9	135490491	0.00366945	462346	0.7	Alcohol intake frequency. || id:ukb-b-5779	Alcohol intake frequency.	Alcohol intake frequency. || ||	TRUE	igd	9	0.00204	135490491	5.99e-09	766345	ieu-a-1239	Years of schooling || id:ieu-a-1239	TRUE	reported	igd	3	TRUE
50	rs12804787	G	A	G	A	-0.01814	-0.00339983	0.06803	0.079618	FALSE	FALSE	FALSE	ukb-b-5779	11	133811072	0.00557902	462346	0.54	Alcohol intake frequency. || id:ukb-b-5779	Alcohol intake frequency.	Alcohol intake frequency. || ||	TRUE	igd	11	0.00327	133811072	2.96e-08	766345	ieu-a-1239	Years of schooling || id:ieu-a-1239	TRUE	reported	igd	3	TRUE
51	rs1291818	C	T	C	T	-0.01085	-0.00607607	0.5153	0.469683	FALSE	FALSE	FALSE	ukb-b-5779	10	11132190	0.00308501	462346	0.0490004	Alcohol intake frequency. || id:ukb-b-5779	Alcohol intake frequency.	Alcohol intake frequency. || ||	TRUE	igd	10	0.0017	11132190	1.78e-10	766345	ieu-a-1239	Years of schooling || id:ieu-a-1239	TRUE	reported	igd	3	TRUE
52	rs12940014	C	T	C	T	0.00936	-0.00530538	0.5204	0.523638	FALSE	FALSE	FALSE	ukb-b-5779	17	17603317	0.00302733	462346	0.08	Alcohol intake frequency. || id:ukb-b-5779	Alcohol intake frequency.	Alcohol intake frequency. || ||	TRUE	igd	17	0.0017	17603317	3.73e-08	766345	ieu-a-1239	Years of schooling || id:ieu-a-1239	TRUE	reported	igd	3	TRUE
53	rs13010566	C	A	C	A	0.0106	-0.00789075	0.5612	0.525744	FALSE	FALSE	FALSE	ukb-b-5779	2	125873208	0.00302869	462346	0.00920005	Alcohol intake frequency. || id:ukb-b-5779	Alcohol intake frequency.	Alcohol intake frequency. || ||	TRUE	igd	2	0.0017	125873208	4.59e-10	766345	ieu-a-1239	Years of schooling || id:ieu-a-1239	TRUE	reported	igd	3	TRUE
54	rs13090388	T	C	T	C	0.02852	-0.0109541	0.3095	0.306266	FALSE	FALSE	FALSE	ukb-b-5779	3	49391082	0.00328375	462346	0.000850002	Alcohol intake frequency. || id:ukb-b-5779	Alcohol intake frequency.	Alcohol intake frequency. || ||	TRUE	igd	3	0.00184	49391082	4.29e-54	766345	ieu-a-1239	Years of schooling || id:ieu-a-1239	TRUE	reported	igd	3	TRUE
55	rs13141210	T	C	T	C	0.01361	-0.00991685	0.5085	0.530335	FALSE	FALSE	FALSE	ukb-b-5779	4	67891641	0.00304179	462346	0.00109999	Alcohol intake frequency. || id:ukb-b-5779	Alcohol intake frequency.	Alcohol intake frequency. || ||	TRUE	igd	4	0.00172	67891641	2.26e-15	766345	ieu-a-1239	Years of schooling || id:ieu-a-1239	TRUE	reported	igd	3	TRUE
56	rs13145650	T	C	T	C	-0.01918	0.00304625	0.90816	0.914234	FALSE	FALSE	FALSE	ukb-b-5779	4	122963344	0.00541619	462346	0.57	Alcohol intake frequency. || id:ukb-b-5779	Alcohol intake frequency.	Alcohol intake frequency. || ||	TRUE	igd	4	0.00306	122963344	3.8e-10	766345	ieu-a-1239	Years of schooling || id:ieu-a-1239	TRUE	reported	igd	3	TRUE
57	rs1334297	A	G	A	G	0.02449	-0.0128588	0.784	0.735511	FALSE	FALSE	FALSE	ukb-b-5779	13	58335375	0.00343861	462346	0.000179999	Alcohol intake frequency. || id:ukb-b-5779	Alcohol intake frequency.	Alcohol intake frequency. || ||	TRUE	igd	13	0.00192	58335375	3.06e-37	766345	ieu-a-1239	Years of schooling || id:ieu-a-1239	TRUE	reported	igd	3	TRUE
58	rs13422673	T	C	T	C	-0.01201	0.00875282	0.4847	0.461224	FALSE	FALSE	FALSE	ukb-b-5779	2	155474355	0.0030368	462346	0.00389996	Alcohol intake frequency. || id:ukb-b-5779	Alcohol intake frequency.	Alcohol intake frequency. || ||	TRUE	igd	2	0.0017	155474355	1.74e-12	766345	ieu-a-1239	Years of schooling || id:ieu-a-1239	TRUE	reported	igd	3	TRUE
59	rs1363862	A	G	A	G	-0.01171	0.0112074	0.2602	0.277817	FALSE	FALSE	FALSE	ukb-b-5779	5	59670035	0.00339588	462346	0.000969996	Alcohol intake frequency. || id:ukb-b-5779	Alcohol intake frequency.	Alcohol intake frequency. || ||	TRUE	igd	5	0.00192	59670035	1.02e-09	766345	ieu-a-1239	Years of schooling || id:ieu-a-1239	TRUE	reported	igd	3	TRUE
60	rs1381247	C	T	C	T	-0.01013	0.00756063	0.2908	0.334202	FALSE	FALSE	FALSE	ukb-b-5779	17	2302387	0.00321026	462346	0.0189998	Alcohol intake frequency. || id:ukb-b-5779	Alcohol intake frequency.	Alcohol intake frequency. || ||	TRUE	igd	17	0.00182	2302387	2.46e-08	766345	ieu-a-1239	Years of schooling || id:ieu-a-1239	TRUE	reported	igd	3	TRUE
61	rs1391438	C	T	C	T	-0.0167	0.0106634	0.6854	0.687493	FALSE	FALSE	FALSE	ukb-b-5779	4	106151843	0.00326471	462346	0.00109999	Alcohol intake frequency. || id:ukb-b-5779	Alcohol intake frequency.	Alcohol intake frequency. || ||	TRUE	igd	4	0.00183	106151843	5.79e-20	766345	ieu-a-1239	Years of schooling || id:ieu-a-1239	TRUE	reported	igd	3	TRUE
62	rs1427298	T	C	T	C	0.0102	-0.0082697	0.4116	0.428069	FALSE	FALSE	FALSE	ukb-b-5779	2	145214421	0.00308927	462346	0.00739997	Alcohol intake frequency. || id:ukb-b-5779	Alcohol intake frequency.	Alcohol intake frequency. || ||	TRUE	igd	2	0.00172	145214421	3.28e-09	766345	ieu-a-1239	Years of schooling || id:ieu-a-1239	TRUE	reported	igd	3	TRUE
63	rs1450782	G	T	G	T	-0.00945	0.00102408	0.602	0.5634	FALSE	FALSE	FALSE	ukb-b-5779	4	112514407	0.00305623	462346	0.74	Alcohol intake frequency. || id:ukb-b-5779	Alcohol intake frequency.	Alcohol intake frequency. || ||	TRUE	igd	4	0.00173	112514407	4.93e-08	766345	ieu-a-1239	Years of schooling || id:ieu-a-1239	TRUE	reported	igd	3	TRUE
64	rs152603	G	A	G	A	0.01019	0.00214946	0.3861	0.365438	FALSE	FALSE	FALSE	ukb-b-5779	5	106774922	0.00314026	462346	0.49	Alcohol intake frequency. || id:ukb-b-5779	Alcohol intake frequency.	Alcohol intake frequency. || ||	TRUE	igd	5	0.00177	106774922	9.47e-09	766345	ieu-a-1239	Years of schooling || id:ieu-a-1239	TRUE	reported	igd	3	TRUE
65	rs1558727	T	C	T	C	-0.01069	0.0104788	0.4847	0.507506	FALSE	FALSE	FALSE	ukb-b-5779	12	97680631	0.00303572	462346	0.000560003	Alcohol intake frequency. || id:ukb-b-5779	Alcohol intake frequency.	Alcohol intake frequency. || ||	TRUE	igd	12	0.0017	97680631	3.09e-10	766345	ieu-a-1239	Years of schooling || id:ieu-a-1239	TRUE	reported	igd	3	TRUE
66	rs1569092	A	G	A	G	0.01807	-0.00269041	0.182	0.160893	FALSE	FALSE	FALSE	ukb-b-5779	1	74858724	0.00417128	462346	0.52	Alcohol intake frequency. || id:ukb-b-5779	Alcohol intake frequency.	Alcohol intake frequency. || ||	TRUE	igd	1	0.00234	74858724	1.16e-14	766345	ieu-a-1239	Years of schooling || id:ieu-a-1239	TRUE	reported	igd	3	TRUE
67	rs1584469	T	C	T	C	-0.01303	0.00848264	0.3112	0.293088	FALSE	FALSE	FALSE	ukb-b-5779	5	120101694	0.00332479	462346	0.0109999	Alcohol intake frequency. || id:ukb-b-5779	Alcohol intake frequency.	Alcohol intake frequency. || ||	TRUE	igd	5	0.00185	120101694	2.1e-12	766345	ieu-a-1239	Years of schooling || id:ieu-a-1239	TRUE	reported	igd	3	TRUE
68	rs1595973	T	C	T	C	-0.01002	0.0032938	0.5595	0.576695	FALSE	FALSE	FALSE	ukb-b-5779	4	65798787	0.00306762	462346	0.28	Alcohol intake frequency. || id:ukb-b-5779	Alcohol intake frequency.	Alcohol intake frequency. || ||	TRUE	igd	4	0.00173	65798787	6.56e-09	766345	ieu-a-1239	Years of schooling || id:ieu-a-1239	TRUE	reported	igd	3	TRUE
69	rs1671770	C	A	C	A	-0.01342	0.00553596	0.8061	0.828086	FALSE	FALSE	FALSE	ukb-b-5779	12	120946568	0.00401203	462346	0.17	Alcohol intake frequency. || id:ukb-b-5779	Alcohol intake frequency.	Alcohol intake frequency. || ||	TRUE	igd	12	0.00223	120946568	1.91e-09	766345	ieu-a-1239	Years of schooling || id:ieu-a-1239	TRUE	reported	igd	3	TRUE
70	rs16846463	G	A	G	A	-0.02256	0.00927996	0.1173	0.100409	FALSE	FALSE	FALSE	ukb-b-5779	2	142316255	0.00503503	462346	0.0649995	Alcohol intake frequency. || id:ukb-b-5779	Alcohol intake frequency.	Alcohol intake frequency. || ||	TRUE	igd	2	0.00283	142316255	1.38e-15	766345	ieu-a-1239	Years of schooling || id:ieu-a-1239	TRUE	reported	igd	3	TRUE
71	rs16854920	C	T	C	T	0.01007	-0.00132636	0.3554	0.344111	FALSE	FALSE	FALSE	ukb-b-5779	1	204966170	0.00318142	462346	0.68	Alcohol intake frequency. || id:ukb-b-5779	Alcohol intake frequency.	Alcohol intake frequency. || ||	TRUE	igd	1	0.00181	204966170	2.51e-08	766345	ieu-a-1239	Years of schooling || id:ieu-a-1239	TRUE	reported	igd	3	TRUE
72	rs16995054	T	C	T	C	-0.0139	0.0020163	0.2007	0.207723	FALSE	FALSE	FALSE	ukb-b-5779	20	14811733	0.00374458	462346	0.59	Alcohol intake frequency. || id:ukb-b-5779	Alcohol intake frequency.	Alcohol intake frequency. || ||	TRUE	igd	20	0.00208	14811733	2.52e-11	766345	ieu-a-1239	Years of schooling || id:ieu-a-1239	TRUE	reported	igd	3	TRUE
73	rs17048855	A	G	A	G	0.01184	-0.0104177	0.3248	0.346939	FALSE	FALSE	FALSE	ukb-b-5779	3	8258174	0.00318174	462346	0.00109999	Alcohol intake frequency. || id:ukb-b-5779	Alcohol intake frequency.	Alcohol intake frequency. || ||	TRUE	igd	3	0.00179	8258174	3.27e-11	766345	ieu-a-1239	Years of schooling || id:ieu-a-1239	TRUE	reported	igd	3	TRUE
74	rs17126938	C	T	C	T	0.01536	-0.00917697	0.1207	0.137341	FALSE	FALSE	FALSE	ukb-b-5779	10	111761351	0.00441515	462346	0.0379997	Alcohol intake frequency. || id:ukb-b-5779	Alcohol intake frequency.	Alcohol intake frequency. || ||	TRUE	igd	10	0.0025	111761351	8.14e-10	766345	ieu-a-1239	Years of schooling || id:ieu-a-1239	TRUE	reported	igd	3	TRUE
75	rs17425572	G	A	G	A	-0.01224	0.00586657	0.5425	0.527514	FALSE	FALSE	FALSE	ukb-b-5779	9	88006338	0.00303877	462346	0.0539995	Alcohol intake frequency. || id:ukb-b-5779	Alcohol intake frequency.	Alcohol intake frequency. || ||	TRUE	igd	9	0.0017	88006338	6.89e-13	766345	ieu-a-1239	Years of schooling || id:ieu-a-1239	TRUE	reported	igd	3	TRUE
76	rs17489649	G	A	G	A	-0.0139	0.00184852	0.3265	0.334167	FALSE	FALSE	FALSE	ukb-b-5779	5	109156184	0.00321214	462346	0.56	Alcohol intake frequency. || id:ukb-b-5779	Alcohol intake frequency.	Alcohol intake frequency. || ||	TRUE	igd	5	0.00181	109156184	1.57e-14	766345	ieu-a-1239	Years of schooling || id:ieu-a-1239	TRUE	reported	igd	3	TRUE
77	rs17551064	G	A	G	A	-0.01493	0.0146062	0.1599	0.163631	FALSE	FALSE	FALSE	ukb-b-5779	7	49869771	0.00410651	462346	0.000379997	Alcohol intake frequency. || id:ukb-b-5779	Alcohol intake frequency.	Alcohol intake frequency. || ||	TRUE	igd	7	0.0023	49869771	8.62e-11	766345	ieu-a-1239	Years of schooling || id:ieu-a-1239	TRUE	reported	igd	3	TRUE
78	rs17563464	A	C	A	C	-0.01477	0.00081121	0.2041	0.223301	FALSE	FALSE	FALSE	ukb-b-5779	5	26913774	0.00369296	462346	0.83	Alcohol intake frequency. || id:ukb-b-5779	Alcohol intake frequency.	Alcohol intake frequency. || ||	TRUE	igd	5	0.00212	26913774	2.89e-12	766345	ieu-a-1239	Years of schooling || id:ieu-a-1239	TRUE	reported	igd	3	TRUE
79	rs17565975	A	G	A	G	-0.01142	0.00487971	0.5306	0.563135	FALSE	FALSE	FALSE	ukb-b-5779	11	111586950	0.00306645	462346	0.11	Alcohol intake frequency. || id:ukb-b-5779	Alcohol intake frequency.	Alcohol intake frequency. || ||	TRUE	igd	11	0.00171	111586950	2.56e-11	766345	ieu-a-1239	Years of schooling || id:ieu-a-1239	TRUE	reported	igd	3	TRUE
80	rs17598675	C	T	C	T	0.01199	-0.0126006	0.5187	0.482221	FALSE	FALSE	FALSE	ukb-b-5779	4	176647637	0.00305344	462346	3.7e-05	Alcohol intake frequency. || id:ukb-b-5779	Alcohol intake frequency.	Alcohol intake frequency. || ||	TRUE	igd	4	0.0017	176647637	1.75e-12	766345	ieu-a-1239	Years of schooling || id:ieu-a-1239	TRUE	reported	igd	3	TRUE
81	rs176218	T	G	T	G	0.01883	-0.00276071	0.2007	0.190898	FALSE	FALSE	FALSE	ukb-b-5779	14	29600506	0.00386587	462346	0.48	Alcohol intake frequency. || id:ukb-b-5779	Alcohol intake frequency.	Alcohol intake frequency. || ||	TRUE	igd	14	0.00215	29600506	1.85e-18	766345	ieu-a-1239	Years of schooling || id:ieu-a-1239	TRUE	reported	igd	3	TRUE
82	rs1827540	G	A	G	A	-0.0106	0.00711272	0.466	0.474789	FALSE	FALSE	FALSE	ukb-b-5779	5	63001049	0.00303505	462346	0.0189998	Alcohol intake frequency. || id:ukb-b-5779	Alcohol intake frequency.	Alcohol intake frequency. || ||	TRUE	igd	5	0.0017	63001049	4.5e-10	766345	ieu-a-1239	Years of schooling || id:ieu-a-1239	TRUE	reported	igd	3	TRUE
83	rs1866823	A	G	A	G	0.01009	-0.00104018	0.551	0.54463	FALSE	FALSE	FALSE	ukb-b-5779	8	57436577	0.00307365	462346	0.74	Alcohol intake frequency. || id:ukb-b-5779	Alcohol intake frequency.	Alcohol intake frequency. || ||	TRUE	igd	8	0.00171	57436577	3.81e-09	766345	ieu-a-1239	Years of schooling || id:ieu-a-1239	TRUE	reported	igd	3	TRUE
84	rs192436652	T	C	T	C	-0.03497	0.0286455	0.02211	0.027262	FALSE	FALSE	FALSE	ukb-b-5779	19	54960747	0.00932076	462346	0.0021	Alcohol intake frequency. || id:ukb-b-5779	Alcohol intake frequency.	Alcohol intake frequency. || ||	TRUE	igd	19	0.00545	54960747	1.35e-10	766345	ieu-a-1239	Years of schooling || id:ieu-a-1239	TRUE	reported	igd	3	TRUE
85	rs1925576	G	A	G	A	0.00997	0.00354927	0.4422	0.454339	FALSE	FALSE	FALSE	ukb-b-5779	10	68689083	0.00308904	462346	0.25	Alcohol intake frequency. || id:ukb-b-5779	Alcohol intake frequency.	Alcohol intake frequency. || ||	TRUE	igd	10	0.00171	68689083	4.94e-09	766345	ieu-a-1239	Years of schooling || id:ieu-a-1239	TRUE	reported	igd	3	TRUE
86	rs1947114	G	A	G	A	0.01071	-0.00569196	0.2551	0.257059	FALSE	FALSE	FALSE	ukb-b-5779	2	166180772	0.00345975	462346	0.1	Alcohol intake frequency. || id:ukb-b-5779	Alcohol intake frequency.	Alcohol intake frequency. || ||	TRUE	igd	2	0.00192	166180772	2.64e-08	766345	ieu-a-1239	Years of schooling || id:ieu-a-1239	TRUE	reported	igd	3	TRUE
87	rs1964927	G	A	G	A	-0.01423	0.00900322	0.6378	0.645817	FALSE	FALSE	FALSE	ukb-b-5779	21	42653237	0.00317336	462346	0.00460002	Alcohol intake frequency. || id:ukb-b-5779	Alcohol intake frequency.	Alcohol intake frequency. || ||	TRUE	igd	21	0.00177	42653237	9.9e-16	766345	ieu-a-1239	Years of schooling || id:ieu-a-1239	TRUE	reported	igd	3	TRUE
88	rs2052285	A	G	A	G	0.01123	-0.0114898	0.5765	0.608532	FALSE	FALSE	FALSE	ukb-b-5779	16	51188432	0.00310008	462346	0.00021	Alcohol intake frequency. || id:ukb-b-5779	Alcohol intake frequency.	Alcohol intake frequency. || ||	TRUE	igd	16	0.00175	51188432	1.34e-10	766345	ieu-a-1239	Years of schooling || id:ieu-a-1239	TRUE	reported	igd	3	TRUE
89	rs2067854	A	G	A	G	0.01477	-0.0124433	0.182	0.20921	FALSE	FALSE	FALSE	ukb-b-5779	14	72425819	0.00372744	462346	0.000840001	Alcohol intake frequency. || id:ukb-b-5779	Alcohol intake frequency.	Alcohol intake frequency. || ||	TRUE	igd	14	0.00209	72425819	1.38e-12	766345	ieu-a-1239	Years of schooling || id:ieu-a-1239	TRUE	reported	igd	3	TRUE
90	rs2179152	C	T	C	T	0.01455	-0.00460586	0.6429	0.62741	FALSE	FALSE	FALSE	ukb-b-5779	6	26325888	0.00312663	462346	0.14	Alcohol intake frequency. || id:ukb-b-5779	Alcohol intake frequency.	Alcohol intake frequency. || ||	TRUE	igd	6	0.00176	26325888	1.21e-16	766345	ieu-a-1239	Years of schooling || id:ieu-a-1239	TRUE	reported	igd	3	TRUE
91	rs225291	G	A	G	A	-0.01205	0.00658667	0.8027	0.80622	FALSE	FALSE	FALSE	ukb-b-5779	17	33927126	0.00382969	462346	0.0850002	Alcohol intake frequency. || id:ukb-b-5779	Alcohol intake frequency.	Alcohol intake frequency. || ||	TRUE	igd	17	0.00214	33927126	1.84e-08	766345	ieu-a-1239	Years of schooling || id:ieu-a-1239	TRUE	reported	igd	3	TRUE
92	rs2256965	G	A	G	A	-0.01128	0.00528519	0.5425	0.593112	FALSE	FALSE	FALSE	ukb-b-5779	6	31555130	0.00307734	462346	0.0860003	Alcohol intake frequency. || id:ukb-b-5779	Alcohol intake frequency.	Alcohol intake frequency. || ||	TRUE	igd	6	0.00176	31555130	1.59e-10	766345	ieu-a-1239	Years of schooling || id:ieu-a-1239	TRUE	reported	igd	3	TRUE
93	rs2283076	G	A	G	A	-0.01143	0.00838339	0.2143	0.229398	FALSE	FALSE	FALSE	ukb-b-5779	7	126478190	0.0036136	462346	0.02	Alcohol intake frequency. || id:ukb-b-5779	Alcohol intake frequency.	Alcohol intake frequency. || ||	TRUE	igd	7	0.00204	126478190	2.07e-08	766345	ieu-a-1239	Years of schooling || id:ieu-a-1239	TRUE	reported	igd	3	TRUE
94	rs2287838	A	G	A	G	-0.01152	0.00181015	0.534	0.553153	FALSE	FALSE	FALSE	ukb-b-5779	19	9959014	0.00304972	462346	0.55	Alcohol intake frequency. || id:ukb-b-5779	Alcohol intake frequency.	Alcohol intake frequency. || ||	TRUE	igd	19	0.00171	9959014	1.53e-11	766345	ieu-a-1239	Years of schooling || id:ieu-a-1239	TRUE	reported	igd	3	TRUE
95	rs2302761	T	C	T	C	0.01354	-0.0119994	0.1905	0.212674	FALSE	FALSE	FALSE	ukb-b-5779	17	7358520	0.00369849	462346	0.0012	Alcohol intake frequency. || id:ukb-b-5779	Alcohol intake frequency.	Alcohol intake frequency. || ||	TRUE	igd	17	0.00209	7358520	1e-10	766345	ieu-a-1239	Years of schooling || id:ieu-a-1239	TRUE	reported	igd	3	TRUE
96	rs2347526	C	T	C	T	0.01395	-0.00647182	0.6378	0.657676	FALSE	FALSE	FALSE	ukb-b-5779	4	159853577	0.00318745	462346	0.0420001	Alcohol intake frequency. || id:ukb-b-5779	Alcohol intake frequency.	Alcohol intake frequency. || ||	TRUE	igd	4	0.00179	159853577	6.84e-15	766345	ieu-a-1239	Years of schooling || id:ieu-a-1239	TRUE	reported	igd	3	TRUE
97	rs242093	A	G	A	G	-0.01031	0.010945	0.5476	0.570014	FALSE	FALSE	FALSE	ukb-b-5779	14	69481343	0.00308395	462346	0.000389996	Alcohol intake frequency. || id:ukb-b-5779	Alcohol intake frequency.	Alcohol intake frequency. || ||	TRUE	igd	14	0.00172	69481343	2.07e-09	766345	ieu-a-1239	Years of schooling || id:ieu-a-1239	TRUE	reported	igd	3	TRUE
98	rs2441111	A	G	A	G	0.01087	-0.00699594	0.5323	0.525488	FALSE	FALSE	FALSE	ukb-b-5779	5	57601225	0.00304825	462346	0.0219999	Alcohol intake frequency. || id:ukb-b-5779	Alcohol intake frequency.	Alcohol intake frequency. || ||	TRUE	igd	5	0.0017	57601225	1.78e-10	766345	ieu-a-1239	Years of schooling || id:ieu-a-1239	TRUE	reported	igd	3	TRUE
99	rs2447535	G	A	G	A	0.01181	-0.00325963	0.7245	0.706715	FALSE	FALSE	FALSE	ukb-b-5779	8	118946183	0.0033286	462346	0.33	Alcohol intake frequency. || id:ukb-b-5779	Alcohol intake frequency.	Alcohol intake frequency. || ||	TRUE	igd	8	0.00185	118946183	1.69e-10	766345	ieu-a-1239	Years of schooling || id:ieu-a-1239	TRUE	reported	igd	3	TRUE
100	rs2554835	A	G	A	G	0.00974	0.00191163	0.398	0.396816	FALSE	FALSE	FALSE	ukb-b-5779	18	74141190	0.00310253	462346	0.54	Alcohol intake frequency. || id:ukb-b-5779	Alcohol intake frequency.	Alcohol intake frequency. || ||	TRUE	igd	18	0.00175	74141190	2.69e-08	766345	ieu-a-1239	Years of schooling || id:ieu-a-1239	TRUE	reported	igd	3	TRUE
101	rs2570497	T	C	T	C	-0.01233	0.00293171	0.6735	0.63977	FALSE	FALSE	FALSE	ukb-b-5779	2	104441546	0.00316202	462346	0.35	Alcohol intake frequency. || id:ukb-b-5779	Alcohol intake frequency.	Alcohol intake frequency. || ||	TRUE	igd	2	0.00177	104441546	3.03e-12	766345	ieu-a-1239	Years of schooling || id:ieu-a-1239	TRUE	reported	igd	3	TRUE
102	rs2725370	C	T	C	T	0.01536	-0.0168007	0.7109	0.696138	FALSE	FALSE	FALSE	ukb-b-5779	8	30852826	0.00330385	462346	3.7e-07	Alcohol intake frequency. || id:ukb-b-5779	Alcohol intake frequency.	Alcohol intake frequency. || ||	TRUE	igd	8	0.00187	30852826	1.97e-16	766345	ieu-a-1239	Years of schooling || id:ieu-a-1239	TRUE	reported	igd	3	TRUE
103	rs277828	A	C	A	C	-0.01091	0.00681379	0.2568	0.259018	FALSE	FALSE	FALSE	ukb-b-5779	13	109693885	0.00347036	462346	0.05	Alcohol intake frequency. || id:ukb-b-5779	Alcohol intake frequency.	Alcohol intake frequency. || ||	TRUE	igd	13	0.00196	109693885	2.71e-08	766345	ieu-a-1239	Years of schooling || id:ieu-a-1239	TRUE	reported	igd	3	TRUE
104	rs2787101	T	C	T	C	0.00968	-0.00704674	0.6173	0.603887	FALSE	FALSE	FALSE	ukb-b-5779	14	30105121	0.00311352	462346	0.0239999	Alcohol intake frequency. || id:ukb-b-5779	Alcohol intake frequency.	Alcohol intake frequency. || ||	TRUE	igd	14	0.00174	30105121	2.5e-08	766345	ieu-a-1239	Years of schooling || id:ieu-a-1239	TRUE	reported	igd	3	TRUE
105	rs2819336	C	T	C	T	-0.01828	0.00743757	0.6616	0.637997	FALSE	FALSE	FALSE	ukb-b-5779	1	44015809	0.00315418	462346	0.0179999	Alcohol intake frequency. || id:ukb-b-5779	Alcohol intake frequency.	Alcohol intake frequency. || ||	TRUE	igd	1	0.00177	44015809	5.46e-25	766345	ieu-a-1239	Years of schooling || id:ieu-a-1239	TRUE	reported	igd	3	TRUE
106	rs2820314	C	A	C	A	-0.011	0.0101101	0.3163	0.338324	FALSE	FALSE	FALSE	ukb-b-5779	1	201872209	0.00319219	462346	0.0015	Alcohol intake frequency. || id:ukb-b-5779	Alcohol intake frequency.	Alcohol intake frequency. || ||	TRUE	igd	1	0.0018	201872209	9.34e-10	766345	ieu-a-1239	Years of schooling || id:ieu-a-1239	TRUE	reported	igd	3	TRUE
107	rs28513670	G	A	G	A	0.01477	-0.004026	0.1531	0.17066	FALSE	FALSE	FALSE	ukb-b-5779	15	65982677	0.00402359	462346	0.32	Alcohol intake frequency. || id:ukb-b-5779	Alcohol intake frequency.	Alcohol intake frequency. || ||	TRUE	igd	15	0.00225	65982677	5.06e-11	766345	ieu-a-1239	Years of schooling || id:ieu-a-1239	TRUE	reported	igd	3	TRUE
108	rs2885198	G	A	G	A	-0.01025	0.00704034	0.5017	0.466734	FALSE	FALSE	FALSE	ukb-b-5779	3	143636421	0.00305788	462346	0.021	Alcohol intake frequency. || id:ukb-b-5779	Alcohol intake frequency.	Alcohol intake frequency. || ||	TRUE	igd	3	0.0017	143636421	1.81e-09	766345	ieu-a-1239	Years of schooling || id:ieu-a-1239	TRUE	reported	igd	3	TRUE
109	rs2901616	A	G	A	G	0.00941	0.0036985	0.517	0.485528	FALSE	FALSE	FALSE	ukb-b-5779	1	72122959	0.00302944	462346	0.22	Alcohol intake frequency. || id:ukb-b-5779	Alcohol intake frequency.	Alcohol intake frequency. || ||	TRUE	igd	1	0.00171	72122959	3.77e-08	766345	ieu-a-1239	Years of schooling || id:ieu-a-1239	TRUE	reported	igd	3	TRUE
110	rs2905426	T	G	T	G	0.01037	-0.00384778	0.6446	0.648573	FALSE	FALSE	FALSE	ukb-b-5779	19	19478022	0.00317732	462346	0.23	Alcohol intake frequency. || id:ukb-b-5779	Alcohol intake frequency.	Alcohol intake frequency. || ||	TRUE	igd	19	0.00181	19478022	9.26e-09	766345	ieu-a-1239	Years of schooling || id:ieu-a-1239	TRUE	reported	igd	3	TRUE
111	rs2971970	G	T	G	T	0.01654	-0.00969175	0.7721	0.782116	FALSE	FALSE	FALSE	ukb-b-5779	7	133643778	0.0036707	462346	0.00830004	Alcohol intake frequency. || id:ukb-b-5779	Alcohol intake frequency.	Alcohol intake frequency. || ||	TRUE	igd	7	0.00207	133643778	1.25e-15	766345	ieu-a-1239	Years of schooling || id:ieu-a-1239	TRUE	reported	igd	3	TRUE
112	rs2998315	G	A	G	A	0.01269	-0.00163202	0.5782	0.544343	FALSE	FALSE	FALSE	ukb-b-5779	14	85032707	0.00303843	462346	0.59	Alcohol intake frequency. || id:ukb-b-5779	Alcohol intake frequency.	Alcohol intake frequency. || ||	TRUE	igd	14	0.00171	85032707	1.12e-13	766345	ieu-a-1239	Years of schooling || id:ieu-a-1239	TRUE	reported	igd	3	TRUE
113	rs3013014	A	G	A	G	-0.01024	0.00642956	0.6105	0.566361	FALSE	FALSE	FALSE	ukb-b-5779	10	12396699	0.00305949	462346	0.0359998	Alcohol intake frequency. || id:ukb-b-5779	Alcohol intake frequency.	Alcohol intake frequency. || ||	TRUE	igd	10	0.00172	12396699	2.92e-09	766345	ieu-a-1239	Years of schooling || id:ieu-a-1239	TRUE	reported	igd	3	TRUE
114	rs31940	A	G	A	G	0.01548	-0.00262723	0.1344	0.140639	FALSE	FALSE	FALSE	ukb-b-5779	5	11476812	0.00437048	462346	0.55	Alcohol intake frequency. || id:ukb-b-5779	Alcohol intake frequency.	Alcohol intake frequency. || ||	TRUE	igd	5	0.00246	11476812	3.24e-10	766345	ieu-a-1239	Years of schooling || id:ieu-a-1239	TRUE	reported	igd	3	TRUE
115	rs34316	C	A	C	A	-0.02016	0.0178711	0.5799	0.580522	FALSE	FALSE	FALSE	ukb-b-5779	5	88015545	0.0030789	462346	6.5e-09	Alcohol intake frequency. || id:ukb-b-5779	Alcohol intake frequency.	Alcohol intake frequency. || ||	TRUE	igd	5	0.00177	88015545	3.35e-30	766345	ieu-a-1239	Years of schooling || id:ieu-a-1239	TRUE	reported	igd	3	TRUE
116	rs34394051	G	A	G	A	0.01392	-0.00418341	0.1599	0.157406	FALSE	FALSE	FALSE	ukb-b-5779	1	6853091	0.00415547	462346	0.31	Alcohol intake frequency. || id:ukb-b-5779	Alcohol intake frequency.	Alcohol intake frequency. || ||	TRUE	igd	1	0.0024	6853091	6.2e-09	766345	ieu-a-1239	Years of schooling || id:ieu-a-1239	TRUE	reported	igd	3	TRUE
117	rs34485537	T	C	T	C	0.01075	-0.00675841	0.3895	0.395953	FALSE	FALSE	FALSE	ukb-b-5779	16	83608924	0.00310176	462346	0.0290001	Alcohol intake frequency. || id:ukb-b-5779	Alcohol intake frequency.	Alcohol intake frequency. || ||	TRUE	igd	16	0.00173	83608924	5.67e-10	766345	ieu-a-1239	Years of schooling || id:ieu-a-1239	TRUE	reported	igd	3	TRUE
118	rs35039375	G	A	G	A	-0.01983	0.0271444	0.09354	0.091004	FALSE	FALSE	FALSE	ukb-b-5779	1	171516863	0.0052903	462346	2.9e-07	Alcohol intake frequency. || id:ukb-b-5779	Alcohol intake frequency.	Alcohol intake frequency. || ||	TRUE	igd	1	0.00293	171516863	1.22e-11	766345	ieu-a-1239	Years of schooling || id:ieu-a-1239	TRUE	reported	igd	3	TRUE
119	rs35309068	G	T	G	T	0.01321	-0.00888587	0.466	0.433234	FALSE	FALSE	FALSE	ukb-b-5779	12	14535908	0.00305147	462346	0.00359998	Alcohol intake frequency. || id:ukb-b-5779	Alcohol intake frequency.	Alcohol intake frequency. || ||	TRUE	igd	12	0.00171	14535908	1.15e-14	766345	ieu-a-1239	Years of schooling || id:ieu-a-1239	TRUE	reported	igd	3	TRUE
120	rs35316276	T	C	T	C	0.01173	-0.00560917	0.2942	0.275499	FALSE	FALSE	FALSE	ukb-b-5779	16	67850700	0.00338424	462346	0.0969996	Alcohol intake frequency. || id:ukb-b-5779	Alcohol intake frequency.	Alcohol intake frequency. || ||	TRUE	igd	16	0.00194	67850700	1.52e-09	766345	ieu-a-1239	Years of schooling || id:ieu-a-1239	TRUE	reported	igd	3	TRUE
121	rs35417702	T	C	T	C	-0.01445	0.00184522	0.5765	0.525136	FALSE	FALSE	FALSE	ukb-b-5779	7	71739916	0.00303102	462346	0.54	Alcohol intake frequency. || id:ukb-b-5779	Alcohol intake frequency.	Alcohol intake frequency. || ||	TRUE	igd	7	0.0017	71739916	1.93e-17	766345	ieu-a-1239	Years of schooling || id:ieu-a-1239	TRUE	reported	igd	3	TRUE
122	rs35475880	T	G	T	G	-0.01511	0.00157959	0.1837	0.207027	FALSE	FALSE	FALSE	ukb-b-5779	3	168853348	0.00374868	462346	0.67	Alcohol intake frequency. || id:ukb-b-5779	Alcohol intake frequency.	Alcohol intake frequency. || ||	TRUE	igd	3	0.00208	168853348	3.8e-13	766345	ieu-a-1239	Years of schooling || id:ieu-a-1239	TRUE	reported	igd	3	TRUE
123	rs36083520	C	T	C	T	0.01629	-0.00253911	0.1667	0.17989	FALSE	FALSE	FALSE	ukb-b-5779	4	23715876	0.00397622	462346	0.52	Alcohol intake frequency. || id:ukb-b-5779	Alcohol intake frequency.	Alcohol intake frequency. || ||	TRUE	igd	4	0.00223	23715876	2.6e-13	766345	ieu-a-1239	Years of schooling || id:ieu-a-1239	TRUE	reported	igd	3	TRUE
124	rs36119825	A	G	A	G	0.01063	-0.00262088	0.4694	0.44215	FALSE	FALSE	FALSE	ukb-b-5779	7	48820536	0.00304069	462346	0.39	Alcohol intake frequency. || id:ukb-b-5779	Alcohol intake frequency.	Alcohol intake frequency. || ||	TRUE	igd	7	0.00171	48820536	4.82e-10	766345	ieu-a-1239	Years of schooling || id:ieu-a-1239	TRUE	reported	igd	3	TRUE
125	rs3788556	C	T	C	T	-0.01138	0.00476466	0.5408	0.493422	FALSE	FALSE	FALSE	ukb-b-5779	22	39972162	0.00307392	462346	0.12	Alcohol intake frequency. || id:ukb-b-5779	Alcohol intake frequency.	Alcohol intake frequency. || ||	TRUE	igd	22	0.00171	39972162	2.78e-11	766345	ieu-a-1239	Years of schooling || id:ieu-a-1239	TRUE	reported	igd	3	TRUE
126	rs3809634	G	A	G	A	0.01058	-0.0094201	0.335	0.313591	FALSE	FALSE	FALSE	ukb-b-5779	16	53538157	0.00329306	462346	0.00420001	Alcohol intake frequency. || id:ukb-b-5779	Alcohol intake frequency.	Alcohol intake frequency. || ||	TRUE	igd	16	0.00185	53538157	1.09e-08	766345	ieu-a-1239	Years of schooling || id:ieu-a-1239	TRUE	reported	igd	3	TRUE
127	rs3890802	A	G	A	G	-0.01133	0.00225389	0.2687	0.277226	FALSE	FALSE	FALSE	ukb-b-5779	5	152081927	0.00338397	462346	0.51	Alcohol intake frequency. || id:ukb-b-5779	Alcohol intake frequency.	Alcohol intake frequency. || ||	TRUE	igd	5	0.00191	152081927	2.74e-09	766345	ieu-a-1239	Years of schooling || id:ieu-a-1239	TRUE	reported	igd	3	TRUE
128	rs3897821	G	A	G	A	-0.01502	0.00671871	0.3503	0.33375	FALSE	FALSE	FALSE	ukb-b-5779	1	243420388	0.00320693	462346	0.0359998	Alcohol intake frequency. || id:ukb-b-5779	Alcohol intake frequency.	Alcohol intake frequency. || ||	TRUE	igd	1	0.0018	243420388	8.25e-17	766345	ieu-a-1239	Years of schooling || id:ieu-a-1239	TRUE	reported	igd	3	TRUE
129	rs4073894	A	G	A	G	0.01524	-0.0111661	0.1769	0.204531	FALSE	FALSE	FALSE	ukb-b-5779	7	104466964	0.0037826	462346	0.0032	Alcohol intake frequency. || id:ukb-b-5779	Alcohol intake frequency.	Alcohol intake frequency. || ||	TRUE	igd	7	0.00211	104466964	5.4e-13	766345	ieu-a-1239	Years of schooling || id:ieu-a-1239	TRUE	reported	igd	3	TRUE
130	rs4328757	T	C	T	C	0.01067	-0.0109876	0.6514	0.613118	FALSE	FALSE	FALSE	ukb-b-5779	3	36938180	0.00310827	462346	0.000409996	Alcohol intake frequency. || id:ukb-b-5779	Alcohol intake frequency.	Alcohol intake frequency. || ||	TRUE	igd	3	0.00174	36938180	9.39e-10	766345	ieu-a-1239	Years of schooling || id:ieu-a-1239	TRUE	reported	igd	3	TRUE
131	rs4352658	T	C	T	C	-0.0212	0.0125657	0.09014	0.080847	FALSE	FALSE	FALSE	ukb-b-5779	6	88279872	0.00555379	462346	0.0239999	Alcohol intake frequency. || id:ukb-b-5779	Alcohol intake frequency.	Alcohol intake frequency. || ||	TRUE	igd	6	0.00308	88279872	5.55e-12	766345	ieu-a-1239	Years of schooling || id:ieu-a-1239	TRUE	reported	igd	3	TRUE
132	rs4369924	A	G	A	G	0.01362	-0.0131808	0.1684	0.162525	FALSE	FALSE	FALSE	ukb-b-5779	20	41954383	0.00413338	462346	0.00140001	Alcohol intake frequency. || id:ukb-b-5779	Alcohol intake frequency.	Alcohol intake frequency. || ||	TRUE	igd	20	0.00234	41954383	5.82e-09	766345	ieu-a-1239	Years of schooling || id:ieu-a-1239	TRUE	reported	igd	3	TRUE
133	rs4382592	G	T	G	T	0.01636	-0.00452076	0.699	0.699015	FALSE	FALSE	FALSE	ukb-b-5779	9	134870755	0.00330348	462346	0.17	Alcohol intake frequency. || id:ukb-b-5779	Alcohol intake frequency.	Alcohol intake frequency. || ||	TRUE	igd	9	0.00185	134870755	1.01e-18	766345	ieu-a-1239	Years of schooling || id:ieu-a-1239	TRUE	reported	igd	3	TRUE
134	rs4384309	A	G	A	G	0.0109	-0.00873292	0.4796	0.457544	FALSE	FALSE	FALSE	ukb-b-5779	10	133110596	0.00305904	462346	0.00430002	Alcohol intake frequency. || id:ukb-b-5779	Alcohol intake frequency.	Alcohol intake frequency. || ||	TRUE	igd	10	0.00172	133110596	2.52e-10	766345	ieu-a-1239	Years of schooling || id:ieu-a-1239	TRUE	reported	igd	3	TRUE
135	rs4392737	G	A	G	A	-0.0097	0.00270687	0.3827	0.400814	FALSE	FALSE	FALSE	ukb-b-5779	6	145110726	0.00309277	462346	0.38	Alcohol intake frequency. || id:ukb-b-5779	Alcohol intake frequency.	Alcohol intake frequency. || ||	TRUE	igd	6	0.00173	145110726	2.24e-08	766345	ieu-a-1239	Years of schooling || id:ieu-a-1239	TRUE	reported	igd	3	TRUE
136	rs4442732	G	A	G	A	-0.01063	0.0023373	0.5969	0.622181	FALSE	FALSE	FALSE	ukb-b-5779	14	61025617	0.00312451	462346	0.450001	Alcohol intake frequency. || id:ukb-b-5779	Alcohol intake frequency.	Alcohol intake frequency. || ||	TRUE	igd	14	0.00176	61025617	1.49e-09	766345	ieu-a-1239	Years of schooling || id:ieu-a-1239	TRUE	reported	igd	3	TRUE
137	rs4497562	G	A	G	A	-0.01204	0.0074666	0.2823	0.259241	FALSE	FALSE	FALSE	ukb-b-5779	13	62612604	0.00346693	462346	0.0309999	Alcohol intake frequency. || id:ukb-b-5779	Alcohol intake frequency.	Alcohol intake frequency. || ||	TRUE	igd	13	0.00192	62612604	3.73e-10	766345	ieu-a-1239	Years of schooling || id:ieu-a-1239	TRUE	reported	igd	3	TRUE
138	rs4667025	A	G	A	G	0.00957	-0.0116728	0.3878	0.394565	FALSE	FALSE	FALSE	ukb-b-5779	2	186150287	0.00309733	462346	0.00016	Alcohol intake frequency. || id:ukb-b-5779	Alcohol intake frequency.	Alcohol intake frequency. || ||	TRUE	igd	2	0.00174	186150287	3.85e-08	766345	ieu-a-1239	Years of schooling || id:ieu-a-1239	TRUE	reported	igd	3	TRUE
139	rs4700393	G	A	G	A	0.02086	0.000231812	0.5289	0.519319	FALSE	FALSE	FALSE	ukb-b-5779	5	60098267	0.0030325	462346	0.94	Alcohol intake frequency. || id:ukb-b-5779	Alcohol intake frequency.	Alcohol intake frequency. || ||	TRUE	igd	5	0.0017	60098267	1.51e-34	766345	ieu-a-1239	Years of schooling || id:ieu-a-1239	TRUE	reported	igd	3	TRUE
140	rs4726070	A	G	A	G	0.01251	-0.0112459	0.6207	0.60742	FALSE	FALSE	FALSE	ukb-b-5779	7	151328218	0.00309764	462346	0.000280001	Alcohol intake frequency. || id:ukb-b-5779	Alcohol intake frequency.	Alcohol intake frequency. || ||	TRUE	igd	7	0.00174	151328218	5.95e-13	766345	ieu-a-1239	Years of schooling || id:ieu-a-1239	TRUE	reported	igd	3	TRUE
141	rs4743923	C	T	C	T	0.00985	-0.00503071	0.3673	0.358517	FALSE	FALSE	FALSE	ukb-b-5779	9	96251061	0.00316664	462346	0.11	Alcohol intake frequency. || id:ukb-b-5779	Alcohol intake frequency.	Alcohol intake frequency. || ||	TRUE	igd	9	0.00176	96251061	2.42e-08	766345	ieu-a-1239	Years of schooling || id:ieu-a-1239	TRUE	reported	igd	3	TRUE
142	rs4778058	C	T	C	T	0.01017	-0.0102331	0.5221	0.514828	FALSE	FALSE	FALSE	ukb-b-5779	15	93456069	0.00308032	462346	0.00089	Alcohol intake frequency. || id:ukb-b-5779	Alcohol intake frequency.	Alcohol intake frequency. || ||	TRUE	igd	15	0.0017	93456069	2.4e-09	766345	ieu-a-1239	Years of schooling || id:ieu-a-1239	TRUE	reported	igd	3	TRUE
143	rs4810227	A	G	A	G	0.01272	-0.0128077	0.6344	0.618992	FALSE	FALSE	FALSE	ukb-b-5779	20	59841800	0.00313947	462346	4.5e-05	Alcohol intake frequency. || id:ukb-b-5779	Alcohol intake frequency.	Alcohol intake frequency. || ||	TRUE	igd	20	0.00175	59841800	3.57e-13	766345	ieu-a-1239	Years of schooling || id:ieu-a-1239	TRUE	reported	igd	3	TRUE
144	rs4839155	G	T	G	T	-0.01251	0.00815841	0.25	0.235026	FALSE	FALSE	FALSE	ukb-b-5779	1	112161489	0.00357375	462346	0.0219999	Alcohol intake frequency. || id:ukb-b-5779	Alcohol intake frequency.	Alcohol intake frequency. || ||	TRUE	igd	1	0.002	112161489	3.94e-10	766345	ieu-a-1239	Years of schooling || id:ieu-a-1239	TRUE	reported	igd	3	TRUE
145	rs4846724	A	G	A	G	0.01018	-0.00681209	0.4915	0.533197	FALSE	FALSE	FALSE	ukb-b-5779	1	221967817	0.00304472	462346	0.025	Alcohol intake frequency. || id:ukb-b-5779	Alcohol intake frequency.	Alcohol intake frequency. || ||	TRUE	igd	1	0.0017	221967817	2.26e-09	766345	ieu-a-1239	Years of schooling || id:ieu-a-1239	TRUE	reported	igd	3	TRUE
146	rs4888746	G	A	G	A	-0.00952	0.00444794	0.3776	0.393778	FALSE	FALSE	FALSE	ukb-b-5779	16	78172252	0.00314524	462346	0.16	Alcohol intake frequency. || id:ukb-b-5779	Alcohol intake frequency.	Alcohol intake frequency. || ||	TRUE	igd	16	0.00174	78172252	4.15e-08	766345	ieu-a-1239	Years of schooling || id:ieu-a-1239	TRUE	reported	igd	3	TRUE
147	rs4904523	A	G	A	G	-0.00936	0.0011385	0.4592	0.512852	FALSE	FALSE	FALSE	ukb-b-5779	14	89723630	0.00303215	462346	0.709999	Alcohol intake frequency. || id:ukb-b-5779	Alcohol intake frequency.	Alcohol intake frequency. || ||	TRUE	igd	14	0.0017	89723630	3.71e-08	766345	ieu-a-1239	Years of schooling || id:ieu-a-1239	TRUE	reported	igd	3	TRUE
148	rs4945424	A	C	A	C	-0.00992	0.00463956	0.415	0.441807	FALSE	FALSE	FALSE	ukb-b-5779	11	80305937	0.00308013	462346	0.13	Alcohol intake frequency. || id:ukb-b-5779	Alcohol intake frequency.	Alcohol intake frequency. || ||	TRUE	igd	11	0.00171	80305937	6.94e-09	766345	ieu-a-1239	Years of schooling || id:ieu-a-1239	TRUE	reported	igd	3	TRUE
149	rs4964046	G	A	G	A	0.01053	-0.000272544	0.335	0.347604	FALSE	FALSE	FALSE	ukb-b-5779	12	27305310	0.00317457	462346	0.93	Alcohol intake frequency. || id:ukb-b-5779	Alcohol intake frequency.	Alcohol intake frequency. || ||	TRUE	igd	12	0.00178	27305310	3.36e-09	766345	ieu-a-1239	Years of schooling || id:ieu-a-1239	TRUE	reported	igd	3	TRUE
150	rs4972400	A	G	A	G	0.01156	-0.00686013	0.352	0.344651	FALSE	FALSE	FALSE	ukb-b-5779	2	174171884	0.00317792	462346	0.0309999	Alcohol intake frequency. || id:ukb-b-5779	Alcohol intake frequency.	Alcohol intake frequency. || ||	TRUE	igd	2	0.00181	174171884	1.7e-10	766345	ieu-a-1239	Years of schooling || id:ieu-a-1239	TRUE	reported	igd	3	TRUE
151	rs4984541	G	A	G	A	0.01233	-0.00996943	0.2415	0.226062	FALSE	FALSE	FALSE	ukb-b-5779	15	96911139	0.0036222	462346	0.00589997	Alcohol intake frequency. || id:ukb-b-5779	Alcohol intake frequency.	Alcohol intake frequency. || ||	TRUE	igd	15	0.00207	96911139	2.77e-09	766345	ieu-a-1239	Years of schooling || id:ieu-a-1239	TRUE	reported	igd	3	TRUE
152	rs535307	G	A	G	A	-0.01004	-0.000451194	0.6769	0.683606	FALSE	FALSE	FALSE	ukb-b-5779	7	105345398	0.00329443	462346	0.89	Alcohol intake frequency. || id:ukb-b-5779	Alcohol intake frequency.	Alcohol intake frequency. || ||	TRUE	igd	7	0.00184	105345398	4.73e-08	766345	ieu-a-1239	Years of schooling || id:ieu-a-1239	TRUE	reported	igd	3	TRUE
153	rs56391344	A	G	A	G	0.01571	-0.0118248	0.2381	0.254133	FALSE	FALSE	FALSE	ukb-b-5779	15	78006899	0.00348556	462346	0.000690001	Alcohol intake frequency. || id:ukb-b-5779	Alcohol intake frequency.	Alcohol intake frequency. || ||	TRUE	igd	15	0.00197	78006899	1.34e-15	766345	ieu-a-1239	Years of schooling || id:ieu-a-1239	TRUE	reported	igd	3	TRUE
154	rs575113	A	G	A	G	0.01285	0.000619507	0.2772	0.288066	FALSE	FALSE	FALSE	ukb-b-5779	1	110046373	0.00335126	462346	0.85	Alcohol intake frequency. || id:ukb-b-5779	Alcohol intake frequency.	Alcohol intake frequency. || ||	TRUE	igd	1	0.00186	110046373	5.3e-12	766345	ieu-a-1239	Years of schooling || id:ieu-a-1239	TRUE	reported	igd	3	TRUE
155	rs59123361	A	G	A	G	-0.02094	0.000383671	0.1054	0.103287	FALSE	FALSE	FALSE	ukb-b-5779	1	110766454	0.00496699	462346	0.94	Alcohol intake frequency. || id:ukb-b-5779	Alcohol intake frequency.	Alcohol intake frequency. || ||	TRUE	igd	1	0.00291	110766454	5.87e-13	766345	ieu-a-1239	Years of schooling || id:ieu-a-1239	TRUE	reported	igd	3	TRUE
156	rs6122735	T	C	T	C	0.0105	0.00484973	0.4133	0.40047	FALSE	FALSE	FALSE	ukb-b-5779	20	47523732	0.00309425	462346	0.12	Alcohol intake frequency. || id:ukb-b-5779	Alcohol intake frequency.	Alcohol intake frequency. || ||	TRUE	igd	20	0.00174	47523732	1.49e-09	766345	ieu-a-1239	Years of schooling || id:ieu-a-1239	TRUE	reported	igd	3	TRUE
157	rs6123924	G	A	G	A	-0.01528	0.00742608	0.1599	0.153809	FALSE	FALSE	FALSE	ukb-b-5779	20	58219764	0.00420857	462346	0.0779992	Alcohol intake frequency. || id:ukb-b-5779	Alcohol intake frequency.	Alcohol intake frequency. || ||	TRUE	igd	20	0.00235	58219764	7.55e-11	766345	ieu-a-1239	Years of schooling || id:ieu-a-1239	TRUE	reported	igd	3	TRUE
158	rs613872	T	G	T	G	-0.0175	0.0223279	0.8282	0.825865	FALSE	FALSE	FALSE	ukb-b-5779	18	53210302	0.00399618	462346	2.3e-08	Alcohol intake frequency. || id:ukb-b-5779	Alcohol intake frequency.	Alcohol intake frequency. || ||	TRUE	igd	18	0.00227	53210302	1.2e-14	766345	ieu-a-1239	Years of schooling || id:ieu-a-1239	TRUE	reported	igd	3	TRUE
159	rs61747885	T	G	T	G	0.01383	-0.0106645	0.1412	0.154123	FALSE	FALSE	FALSE	ukb-b-5779	4	140640703	0.00418773	462346	0.0109999	Alcohol intake frequency. || id:ukb-b-5779	Alcohol intake frequency.	Alcohol intake frequency. || ||	TRUE	igd	4	0.00235	140640703	4.13e-09	766345	ieu-a-1239	Years of schooling || id:ieu-a-1239	TRUE	reported	igd	3	TRUE
160	rs62157915	C	T	C	T	0.02091	-0.0246764	0.05952	0.069112	FALSE	FALSE	FALSE	ukb-b-5779	2	98897183	0.00595362	462346	3.4e-05	Alcohol intake frequency. || id:ukb-b-5779	Alcohol intake frequency.	Alcohol intake frequency. || ||	TRUE	igd	2	0.00348	98897183	1.96e-09	766345	ieu-a-1239	Years of schooling || id:ieu-a-1239	TRUE	reported	igd	3	TRUE
161	rs62183776	T	C	T	C	-0.01308	0.00832288	0.1905	0.193228	FALSE	FALSE	FALSE	ukb-b-5779	2	172858117	0.00383128	462346	0.0299999	Alcohol intake frequency. || id:ukb-b-5779	Alcohol intake frequency.	Alcohol intake frequency. || ||	TRUE	igd	2	0.00217	172858117	1.65e-09	766345	ieu-a-1239	Years of schooling || id:ieu-a-1239	TRUE	reported	igd	3	TRUE
162	rs62184480	T	C	T	C	-0.01528	0.0104481	0.2449	0.283662	FALSE	FALSE	FALSE	ukb-b-5779	2	212654200	0.00336661	462346	0.00189998	Alcohol intake frequency. || id:ukb-b-5779	Alcohol intake frequency.	Alcohol intake frequency. || ||	TRUE	igd	2	0.00191	212654200	1.28e-15	766345	ieu-a-1239	Years of schooling || id:ieu-a-1239	TRUE	reported	igd	3	TRUE
163	rs622169	T	C	T	C	0.00999	-0.00196806	0.4677	0.459948	FALSE	FALSE	FALSE	ukb-b-5779	1	244437407	0.00317362	462346	0.54	Alcohol intake frequency. || id:ukb-b-5779	Alcohol intake frequency.	Alcohol intake frequency. || ||	TRUE	igd	1	0.00178	244437407	1.89e-08	766345	ieu-a-1239	Years of schooling || id:ieu-a-1239	TRUE	reported	igd	3	TRUE
164	rs62439690	A	G	A	G	-0.01087	0.000929652	0.267	0.2623	FALSE	FALSE	FALSE	ukb-b-5779	7	21417556	0.00348048	462346	0.79	Alcohol intake frequency. || id:ukb-b-5779	Alcohol intake frequency.	Alcohol intake frequency. || ||	TRUE	igd	7	0.00194	21417556	2.18e-08	766345	ieu-a-1239	Years of schooling || id:ieu-a-1239	TRUE	reported	igd	3	TRUE
165	rs6493265	T	C	T	C	-0.01385	0.00633331	0.3895	0.395329	FALSE	FALSE	FALSE	ukb-b-5779	15	47513253	0.00309734	462346	0.0409996	Alcohol intake frequency. || id:ukb-b-5779	Alcohol intake frequency.	Alcohol intake frequency. || ||	TRUE	igd	15	0.00174	47513253	1.7e-15	766345	ieu-a-1239	Years of schooling || id:ieu-a-1239	TRUE	reported	igd	3	TRUE
166	rs6513959	G	A	G	A	-0.01177	0.00366114	0.2789	0.295556	FALSE	FALSE	FALSE	ukb-b-5779	20	43620856	0.00332377	462346	0.27	Alcohol intake frequency. || id:ukb-b-5779	Alcohol intake frequency.	Alcohol intake frequency. || ||	TRUE	igd	20	0.00185	43620856	1.88e-10	766345	ieu-a-1239	Years of schooling || id:ieu-a-1239	TRUE	reported	igd	3	TRUE
167	rs6557171	C	T	C	T	0.01567	9.65e-05	0.7245	0.660308	FALSE	FALSE	FALSE	ukb-b-5779	6	152234593	0.00319936	462346	0.98	Alcohol intake frequency. || id:ukb-b-5779	Alcohol intake frequency.	Alcohol intake frequency. || ||	TRUE	igd	6	0.00181	152234593	4.15e-18	766345	ieu-a-1239	Years of schooling || id:ieu-a-1239	TRUE	reported	igd	3	TRUE
168	rs6731373	A	G	A	G	-0.01256	0.00211228	0.3367	0.358245	FALSE	FALSE	FALSE	ukb-b-5779	2	68503044	0.00315388	462346	0.5	Alcohol intake frequency. || id:ukb-b-5779	Alcohol intake frequency.	Alcohol intake frequency. || ||	TRUE	igd	2	0.00181	68503044	3.47e-12	766345	ieu-a-1239	Years of schooling || id:ieu-a-1239	TRUE	reported	igd	3	TRUE
169	rs67885444	T	C	T	C	0.01406	0.000165284	0.1718	0.162491	FALSE	FALSE	FALSE	ukb-b-5779	8	28678973	0.00410125	462346	0.97	Alcohol intake frequency. || id:ukb-b-5779	Alcohol intake frequency.	Alcohol intake frequency. || ||	TRUE	igd	8	0.00232	28678973	1.48e-09	766345	ieu-a-1239	Years of schooling || id:ieu-a-1239	TRUE	reported	igd	3	TRUE
170	rs67890737	A	C	A	C	-0.01141	0.0154719	0.3265	0.342502	FALSE	FALSE	FALSE	ukb-b-5779	2	228984644	0.00318585	462346	1.2e-06	Alcohol intake frequency. || id:ukb-b-5779	Alcohol intake frequency.	Alcohol intake frequency. || ||	TRUE	igd	2	0.00179	228984644	2.01e-10	766345	ieu-a-1239	Years of schooling || id:ieu-a-1239	TRUE	reported	igd	3	TRUE
171	rs6803651	T	G	T	G	0.01131	0.000293972	0.415	0.434904	FALSE	FALSE	FALSE	ukb-b-5779	3	64431730	0.00306858	462346	0.92	Alcohol intake frequency. || id:ukb-b-5779	Alcohol intake frequency.	Alcohol intake frequency. || ||	TRUE	igd	3	0.00172	64431730	4.36e-11	766345	ieu-a-1239	Years of schooling || id:ieu-a-1239	TRUE	reported	igd	3	TRUE
172	rs6805241	C	T	C	T	-0.01413	0.00183608	0.1973	0.231032	FALSE	FALSE	FALSE	ukb-b-5779	3	116532683	0.00359771	462346	0.61	Alcohol intake frequency. || id:ukb-b-5779	Alcohol intake frequency.	Alcohol intake frequency. || ||	TRUE	igd	3	0.00203	116532683	3.09e-12	766345	ieu-a-1239	Years of schooling || id:ieu-a-1239	TRUE	reported	igd	3	TRUE
173	rs6938002	A	G	A	G	-0.01008	0.0053421	0.3963	0.410467	FALSE	FALSE	FALSE	ukb-b-5779	6	37526024	0.00307919	462346	0.0830004	Alcohol intake frequency. || id:ukb-b-5779	Alcohol intake frequency.	Alcohol intake frequency. || ||	TRUE	igd	6	0.00173	37526024	5.41e-09	766345	ieu-a-1239	Years of schooling || id:ieu-a-1239	TRUE	reported	igd	3	TRUE
174	rs6959891	G	A	G	A	-0.01136	0.00334387	0.2959	0.281792	FALSE	FALSE	FALSE	ukb-b-5779	7	54714000	0.00337916	462346	0.32	Alcohol intake frequency. || id:ukb-b-5779	Alcohol intake frequency.	Alcohol intake frequency. || ||	TRUE	igd	7	0.00189	54714000	1.74e-09	766345	ieu-a-1239	Years of schooling || id:ieu-a-1239	TRUE	reported	igd	3	TRUE
175	rs7012546	T	C	T	C	0.01009	-0.0093875	0.4201	0.414026	FALSE	FALSE	FALSE	ukb-b-5779	8	105067737	0.00307273	462346	0.00219999	Alcohol intake frequency. || id:ukb-b-5779	Alcohol intake frequency.	Alcohol intake frequency. || ||	TRUE	igd	8	0.00172	105067737	4.93e-09	766345	ieu-a-1239	Years of schooling || id:ieu-a-1239	TRUE	reported	igd	3	TRUE
176	rs702606	C	T	C	T	-0.01427	0.013585	0.1701	0.135663	FALSE	FALSE	FALSE	ukb-b-5779	5	53167117	0.00443465	462346	0.00219999	Alcohol intake frequency. || id:ukb-b-5779	Alcohol intake frequency.	Alcohol intake frequency. || ||	TRUE	igd	5	0.0025	53167117	1.12e-08	766345	ieu-a-1239	Years of schooling || id:ieu-a-1239	TRUE	reported	igd	3	TRUE
177	rs7029718	A	G	A	G	0.02439	-0.005038	0.4354	0.415465	FALSE	FALSE	FALSE	ukb-b-5779	9	23358495	0.00307404	462346	0.1	Alcohol intake frequency. || id:ukb-b-5779	Alcohol intake frequency.	Alcohol intake frequency. || ||	TRUE	igd	9	0.00174	23358495	1.85e-44	766345	ieu-a-1239	Years of schooling || id:ieu-a-1239	TRUE	reported	igd	3	TRUE
178	rs7031698	C	T	C	T	0.01248	-0.0102958	0.7755	0.775844	FALSE	FALSE	FALSE	ukb-b-5779	9	82441486	0.00363095	462346	0.00460002	Alcohol intake frequency. || id:ukb-b-5779	Alcohol intake frequency.	Alcohol intake frequency. || ||	TRUE	igd	9	0.00206	82441486	1.26e-09	766345	ieu-a-1239	Years of schooling || id:ieu-a-1239	TRUE	reported	igd	3	TRUE
179	rs710629	A	G	A	G	0.01053	-0.00195525	0.6565	0.655594	FALSE	FALSE	FALSE	ukb-b-5779	12	67697856	0.00318791	462346	0.54	Alcohol intake frequency. || id:ukb-b-5779	Alcohol intake frequency.	Alcohol intake frequency. || ||	TRUE	igd	12	0.00177	67697856	2.96e-09	766345	ieu-a-1239	Years of schooling || id:ieu-a-1239	TRUE	reported	igd	3	TRUE
180	rs71646142	T	C	T	C	0.01286	-0.00647774	0.1735	0.191869	FALSE	FALSE	FALSE	ukb-b-5779	1	212369228	0.00386954	462346	0.0940005	Alcohol intake frequency. || id:ukb-b-5779	Alcohol intake frequency.	Alcohol intake frequency. || ||	TRUE	igd	1	0.00217	212369228	3.11e-09	766345	ieu-a-1239	Years of schooling || id:ieu-a-1239	TRUE	reported	igd	3	TRUE
181	rs7233920	A	G	A	G	-0.01315	0.000956922	0.216	0.226913	FALSE	FALSE	FALSE	ukb-b-5779	18	37416318	0.00363876	462346	0.79	Alcohol intake frequency. || id:ukb-b-5779	Alcohol intake frequency.	Alcohol intake frequency. || ||	TRUE	igd	18	0.00202	37416318	7.13e-11	766345	ieu-a-1239	Years of schooling || id:ieu-a-1239	TRUE	reported	igd	3	TRUE
182	rs7257460	C	T	C	T	-0.01145	-0.00254719	0.2704	0.291008	FALSE	FALSE	FALSE	ukb-b-5779	19	30746753	0.00335279	462346	0.450001	Alcohol intake frequency. || id:ukb-b-5779	Alcohol intake frequency.	Alcohol intake frequency. || ||	TRUE	igd	19	0.00189	30746753	1.25e-09	766345	ieu-a-1239	Years of schooling || id:ieu-a-1239	TRUE	reported	igd	3	TRUE
183	rs72807818	A	G	A	G	0.01915	-0.0154801	0.1241	0.134646	FALSE	FALSE	FALSE	ukb-b-5779	2	51819019	0.00444488	462346	0.0005	Alcohol intake frequency. || id:ukb-b-5779	Alcohol intake frequency.	Alcohol intake frequency. || ||	TRUE	igd	2	0.00252	51819019	2.79e-14	766345	ieu-a-1239	Years of schooling || id:ieu-a-1239	TRUE	reported	igd	3	TRUE
184	rs72828517	C	T	C	T	0.01836	-0.00409419	0.1412	0.179638	FALSE	FALSE	FALSE	ukb-b-5779	6	19036035	0.00395404	462346	0.3	Alcohol intake frequency. || id:ukb-b-5779	Alcohol intake frequency.	Alcohol intake frequency. || ||	TRUE	igd	6	0.00224	19036035	2.83e-16	766345	ieu-a-1239	Years of schooling || id:ieu-a-1239	TRUE	reported	igd	3	TRUE
185	rs72840994	G	T	G	T	0.01247	0.00140339	0.182	0.195334	FALSE	FALSE	FALSE	ukb-b-5779	10	87124801	0.00382986	462346	0.709999	Alcohol intake frequency. || id:ukb-b-5779	Alcohol intake frequency.	Alcohol intake frequency. || ||	TRUE	igd	10	0.00216	87124801	7.77e-09	766345	ieu-a-1239	Years of schooling || id:ieu-a-1239	TRUE	reported	igd	3	TRUE
186	rs730384	A	G	A	G	0.01016	-0.00704725	0.4558	0.440492	FALSE	FALSE	FALSE	ukb-b-5779	14	74889870	0.00306919	462346	0.0219999	Alcohol intake frequency. || id:ukb-b-5779	Alcohol intake frequency.	Alcohol intake frequency. || ||	TRUE	igd	14	0.00171	74889870	3.01e-09	766345	ieu-a-1239	Years of schooling || id:ieu-a-1239	TRUE	reported	igd	3	TRUE
187	rs7321274	G	A	G	A	-0.01275	0.0117023	0.1956	0.201724	FALSE	FALSE	FALSE	ukb-b-5779	13	69146186	0.00377257	462346	0.00189998	Alcohol intake frequency. || id:ukb-b-5779	Alcohol intake frequency.	Alcohol intake frequency. || ||	TRUE	igd	13	0.00211	69146186	1.59e-09	766345	ieu-a-1239	Years of schooling || id:ieu-a-1239	TRUE	reported	igd	3	TRUE
188	rs73301698	A	G	A	G	-0.01291	0.00011154	0.2262	0.206811	FALSE	FALSE	FALSE	ukb-b-5779	12	15539771	0.0037442	462346	0.98	Alcohol intake frequency. || id:ukb-b-5779	Alcohol intake frequency.	Alcohol intake frequency. || ||	TRUE	igd	12	0.00208	15539771	5.81e-10	766345	ieu-a-1239	Years of schooling || id:ieu-a-1239	TRUE	reported	igd	3	TRUE
189	rs7332724	T	C	T	C	-0.01149	0.000634852	0.2619	0.27262	FALSE	FALSE	FALSE	ukb-b-5779	13	91629272	0.00340156	462346	0.85	Alcohol intake frequency. || id:ukb-b-5779	Alcohol intake frequency.	Alcohol intake frequency. || ||	TRUE	igd	13	0.00189	91629272	1.26e-09	766345	ieu-a-1239	Years of schooling || id:ieu-a-1239	TRUE	reported	igd	3	TRUE
190	rs73344830	G	A	G	A	-0.0172	0.00530029	0.602	0.579025	FALSE	FALSE	FALSE	ukb-b-5779	10	103816828	0.0030736	462346	0.0850002	Alcohol intake frequency. || id:ukb-b-5779	Alcohol intake frequency.	Alcohol intake frequency. || ||	TRUE	igd	10	0.00172	103816828	1.95e-23	766345	ieu-a-1239	Years of schooling || id:ieu-a-1239	TRUE	reported	igd	3	TRUE
191	rs736282	C	T	C	T	-0.01082	0.00509152	0.5153	0.52098	FALSE	FALSE	FALSE	ukb-b-5779	14	94287860	0.00303875	462346	0.0940005	Alcohol intake frequency. || id:ukb-b-5779	Alcohol intake frequency.	Alcohol intake frequency. || ||	TRUE	igd	14	0.0017	94287860	2.07e-10	766345	ieu-a-1239	Years of schooling || id:ieu-a-1239	TRUE	reported	igd	3	TRUE
192	rs73874335	T	C	T	C	-0.0199	0.00850391	0.05952	0.055357	FALSE	FALSE	FALSE	ukb-b-5779	3	157933483	0.00661539	462346	0.2	Alcohol intake frequency. || id:ukb-b-5779	Alcohol intake frequency.	Alcohol intake frequency. || ||	TRUE	igd	3	0.00361	157933483	3.4e-08	766345	ieu-a-1239	Years of schooling || id:ieu-a-1239	TRUE	reported	igd	3	TRUE
193	rs743316	C	T	C	T	-0.01185	-0.00199935	0.182	0.209524	FALSE	FALSE	FALSE	ukb-b-5779	21	35252696	0.00372701	462346	0.59	Alcohol intake frequency. || id:ukb-b-5779	Alcohol intake frequency.	Alcohol intake frequency. || ||	TRUE	igd	21	0.00208	35252696	1.2e-08	766345	ieu-a-1239	Years of schooling || id:ieu-a-1239	TRUE	reported	igd	3	TRUE
194	rs74643044	C	T	C	T	0.02323	0.00474692	0.02721	0.052448	FALSE	FALSE	FALSE	ukb-b-5779	5	102535528	0.0067969	462346	0.48	Alcohol intake frequency. || id:ukb-b-5779	Alcohol intake frequency.	Alcohol intake frequency. || ||	TRUE	igd	5	0.00386	102535528	1.8e-09	766345	ieu-a-1239	Years of schooling || id:ieu-a-1239	TRUE	reported	igd	3	TRUE
195	rs74701752	T	G	T	G	0.01591	-0.0118773	0.09524	0.098129	FALSE	FALSE	FALSE	ukb-b-5779	1	20875676	0.00510369	462346	0.02	Alcohol intake frequency. || id:ukb-b-5779	Alcohol intake frequency.	Alcohol intake frequency. || ||	TRUE	igd	1	0.00285	20875676	2.38e-08	766345	ieu-a-1239	Years of schooling || id:ieu-a-1239	TRUE	reported	igd	3	TRUE
196	rs7481514	G	A	G	A	0.01072	-0.00894657	0.665	0.639879	FALSE	FALSE	FALSE	ukb-b-5779	11	131291963	0.0031721	462346	0.00479999	Alcohol intake frequency. || id:ukb-b-5779	Alcohol intake frequency.	Alcohol intake frequency. || ||	TRUE	igd	11	0.00178	131291963	1.56e-09	766345	ieu-a-1239	Years of schooling || id:ieu-a-1239	TRUE	reported	igd	3	TRUE
197	rs7594904	C	T	C	T	0.00969	-0.0012134	0.4184	0.415396	FALSE	FALSE	FALSE	ukb-b-5779	2	101184651	0.00307667	462346	0.69	Alcohol intake frequency. || id:ukb-b-5779	Alcohol intake frequency.	Alcohol intake frequency. || ||	TRUE	igd	2	0.00173	101184651	2.05e-08	766345	ieu-a-1239	Years of schooling || id:ieu-a-1239	TRUE	reported	igd	3	TRUE
198	rs7603132	A	G	A	G	0.01317	-0.0113636	0.1548	0.196703	FALSE	FALSE	FALSE	ukb-b-5779	2	4951548	0.00381139	462346	0.00290001	Alcohol intake frequency. || id:ukb-b-5779	Alcohol intake frequency.	Alcohol intake frequency. || ||	TRUE	igd	2	0.00215	4951548	9.17e-10	766345	ieu-a-1239	Years of schooling || id:ieu-a-1239	TRUE	reported	igd	3	TRUE
199	rs76076331	T	C	T	C	0.01873	-0.0109054	0.131	0.123508	FALSE	FALSE	FALSE	ukb-b-5779	2	10977585	0.00462609	462346	0.0179999	Alcohol intake frequency. || id:ukb-b-5779	Alcohol intake frequency.	Alcohol intake frequency. || ||	TRUE	igd	2	0.00248	10977585	4.4e-14	766345	ieu-a-1239	Years of schooling || id:ieu-a-1239	TRUE	reported	igd	3	TRUE
200	rs7650602	C	T	C	T	0.00939	-0.00162812	0.4286	0.448855	FALSE	FALSE	FALSE	ukb-b-5779	3	141147414	0.00306122	462346	0.59	Alcohol intake frequency. || id:ukb-b-5779	Alcohol intake frequency.	Alcohol intake frequency. || ||	TRUE	igd	3	0.00171	141147414	4.11e-08	766345	ieu-a-1239	Years of schooling || id:ieu-a-1239	TRUE	reported	igd	3	TRUE
[truncated: 43 more rows]

## Sheet: EA-TV time
	SNP	effect_allele.exposure	other_allele.exposure	effect_allele.outcome	other_allele.outcome	beta.exposure	beta.outcome	eaf.exposure	eaf.outcome	remove	palindromic	ambiguous	id.outcome	chr	pos	se.outcome	samplesize.outcome	pval.outcome	outcome	originalname.outcome	outcome.deprecated	mr_keep.outcome	data_source.outcome	chr.exposure	se.exposure	pos.exposure	pval.exposure	samplesize.exposure	id.exposure	exposure	mr_keep.exposure	pval_origin.exposure	data_source.exposure	action	mr_keep	id.exposure	exposure	mr_keep.exposure	pval_origin.exposure	data_source.exposure	action	mr_keep
[truncated: 257 more rows]

[truncated: 5 more sheets: BMI-Gout, SBP-Gout, Smoking-Gout, Drinking-Gout, TV time-Gout]
